# Supplementary material for: Benchmarking Nanoscale Noncovalent Complexes at the Two-Hundred-Atom Scale with Converged Local CCSD(T)
Source: J Phys Chem A. 2026 May 23;130(22):4136–51. doi: 10.1021/acs.jpca.6c01097 (PMC13244456; doi:10.1021/acs.jpca.6c01097)
Supplement: Supplementary file 2 [file jp6c01097_si_002.zip]

Archive with 28 entries (27 files):
- vL27-xyz/
- vL27-xyz/S30L-8.xyz
- vL27-xyz/Coran-C60.xyz
- vL27-xyz/S30L-19.xyz
- vL27-xyz/S30L-20.xyz
- vL27-xyz/S30L-22.xyz
- vL27-xyz/DClCoran-C60.xyz
- vL27-xyz/C60-CPPA.xyz
- vL27-xyz/DNA-ellipticine.xyz
- vL27-xyz/S12L-7b.xyz
- vL27-xyz/Cor-C60.xyz
- vL27-xyz/C60-C60.xyz
- vL27-xyz/S12L-4a.xyz
- vL27-xyz/CiM-d.xyz
- vL27-xyz/CiM-e.xyz
- vL27-xyz/CiM-a.xyz
- vL27-xyz/S12L-5b.xyz
- vL27-xyz/S12L-5a.xyz
- vL27-xyz/CiM-c.xyz
- vL27-xyz/Suman-C60.xyz
- vL27-xyz/PClCoran-C60.xyz
- vL27-xyz/S30L-13.xyz
- vL27-xyz/3NSuman-C60.xyz
- vL27-xyz/S30L-7.xyz
- vL27-xyz/S30L-14.xyz
- vL27-xyz/S12L-3a.xyz
- vL27-xyz/S30L-6.xyz
- vL27-xyz/S30L-5.xyz
