# Supplementary material for: Benchmarking Nanoscale Noncovalent Complexes at the Two-Hundred-Atom Scale with Converged Local CCSD(T)
Source: J Phys Chem A. 2026 May 23;130(22):4136–51. doi: 10.1021/acs.jpca.6c01097 (PMC13244456; doi:10.1021/acs.jpca.6c01097)
Supplement: Supplementary file 2 [file jp6c01097_si_002.zip › vL27-xyz/S30L-8.xyz]

180
DLPNO-CCSD(T1)/CBS (VeryTightPNO, 7/8 CPS extrapolation) = -43.26 kcal/mol
c -9.71448040414365 -1.02824144185028 0.29735113607420
c -9.77976255244476 -0.29390619878251 1.50118874482144
c -9.71798940674942 1.08950541740825 1.49049793681332
c -9.59251415456911 1.79898080932831 0.27561896878447
c -9.63422555714716 1.06794565287866 -0.93323629139384
c -9.69280169190151 -0.31450520758401 -0.92240484909149
c -9.51667184221755 -2.42831143661158 0.30279388270240
c -9.14011184045636 -3.58908168248320 0.29104711035498
c -9.29190074968901 3.18043251765242 0.26407681412991
c -8.84605392979851 4.31614010558082 0.24404600422521
c -8.12096991788023 5.52964778013784 0.21940822742693
c -7.66545601912070 6.12445197964059 1.41667175513158
c -6.75297718228836 7.16517662240079 1.38818971158988
c -6.25540150753375 7.65600378215889 0.16140677658317
c -6.79545012087963 7.13554005727520 -1.03629327395338
c -7.70815721502084 6.09559141082467 -1.00799310417386
c -8.48523501596121 -4.84161552717616 0.25166719276812
c -8.24696447102513 -5.59065865331700 1.42423944623980
c -7.40770428926830 -6.69195227225359 1.40284987504964
c -6.77123563049785 -7.09203335534536 0.20798096031983
c -7.09163332590948 -6.40352148679352 -0.98437599464241
c -7.92889794923681 -5.30340455238784 -0.96296516312281
c -5.14210053716728 8.52678142704620 0.12796972878364
c -4.06565739812625 9.10079779858729 0.09516572382752
c -2.72288806715717 9.54142843526223 0.05903494261857
c -1.99719490162439 9.74737457251693 1.25348083038747
c -0.62668740956341 9.93583891749121 1.22496832782887
c 0.07828355942293 9.92423956883455 0.00120424858215
c -0.66275580734103 9.82816969679805 -1.19810147743214
c -2.03314212734599 9.64189040046304 -1.16973357000627
c 6.36223614847629 7.51877090711705 -0.14036145749152
c 5.75113452297209 7.94879209191155 -1.33886020466422
c 4.58924208745038 8.70028194408144 -1.31088608382457
c 3.98799810186798 9.05581144784869 -0.08359662399033
c 4.66139201670772 8.72198352387004 1.11293174988385
c 5.82317748953404 7.97018712701516 1.08519461010397
c 2.68092996938213 9.59326835315136 -0.05105679847966
c 1.49027821320812 9.85939741757248 -0.02304807834061
c 9.41698285994855 2.28161591713362 0.94581393383085
c 8.99482666368134 3.59894360545361 0.97598919505957
c 8.76683478068134 4.31204731504680 -0.22248984216707
c 9.07830492830247 3.67956565640124 -1.44638380055164
c 9.50406863346028 2.36223460463089 -1.47649873790673
c 7.38630142114662 6.54438012188331 -0.16508128887849
c 8.11525354252255 5.56632388110814 -0.19493221707736
c 9.63247820502369 1.61867029531861 -0.28363235214031
c -5.73648935695481 -8.05557578132802 0.20376370614171
c -4.71280546891484 -8.71937061810492 0.17610857591754
c -3.41724411055984 -9.28296634634219 0.13242056966724
c -2.74607456566575 -9.43143971989267 -1.10231508038847
c -1.40117325459396 -9.75284054876052 -1.14417169205065
c -0.66545920876516 -9.93526660075491 0.04807935597765
c -1.36077531403877 -9.89176913888831 1.27660793399303
c -2.70745856676541 -9.57285146042816 1.31801602632303
c 8.41115408087775 -5.01021377648434 -0.25267323362154
c 8.93440067790779 -4.45461628772357 -1.43995732798849
c 9.44880818229313 -3.16879684416120 -1.45385978927102
c 9.46072648637499 -2.38340761206439 -0.28122298099516
c 9.02721689661554 -2.97580001298028 0.92696564200079
c 8.51482283923071 -4.25975738666291 0.94098445913879
c 9.76167558185665 -1.00218236750883 -0.31171428839153
c 9.81527472017165 0.21691788713432 -0.30877236621361
c 3.29356902253797 -9.38425082448744 -0.07908420561230
c 3.96692849005803 -9.02154381901026 1.10876835224007
c 5.17750159895287 -8.35357019495211 1.05891227330443
c 5.77166721385679 -8.02232967765264 -0.17993260125399
c 5.15052626623078 -8.47821204398557 -1.36266687579144
c 3.93718966789246 -9.14322191481874 -1.31294942498630
c 1.95357304265301 -9.83237649639834 -0.03359279835417
c 0.74619959704117 -10.00208654109909 0.01173330140479
c 6.87032156928761 -7.13401785892621 -0.22689415593820
c 7.67589946829068 -6.21789922762541 -0.25485847250001
h -9.80914188405205 -0.82947194898551 2.44424198024406
h -9.70216015821975 1.64038202578447 2.42504953251168
h -9.56760641341303 1.60364411622805 -1.87488983827761
h -9.66964562552762 -0.86838241452436 -1.85554241703029
h -7.98921629565605 5.71004867094747 2.36566994170135
h -6.35939088361627 7.56886563767200 2.31505828168948
h -6.44204626603311 7.52489771705065 -1.98575472775960
h -8.07539854670673 5.66737164982027 -1.93534137918284
h -8.68354980489391 -5.25767759776975 2.36014639960872
h -7.18609442746950 -7.22460744243941 2.32186062670856
h -6.63021164472214 -6.72056056266077 -1.91425574076481
h -8.12861768551273 -4.75166368041405 -1.87608758099227
h -2.52108236395411 9.69683716553997 2.20252591803924
h -0.07097159370912 10.03470100562065 2.15187008887563
h -0.13362468601535 9.84437252004329 -2.14549189965005
h -2.58499065650734 9.51192708597374 -2.09516285090797
h 6.16721446938353 7.62380893907242 -2.28670727024869
h 4.09235992578321 8.96870132355969 -2.23719262713867
h 4.22378526160043 9.01402919606230 2.06218702825827
h 6.30124967693421 7.67174637209938 2.01284498698485
h 9.53802098974110 1.72662427838692 1.87072329436604
h 8.78529705943257 4.08295108694018 1.92465139876320
h 8.92116034315401 4.22156470121414 -2.37305910740796
h 9.67777398028259 1.86845057026361 -2.42678809930155
h -3.28831764076097 -9.23523136191070 -2.02165514717483
h -0.88227439149603 -9.80694229667963 -2.09563142229927
h -0.81157766996141 -10.05478486549367 2.19841323404051
h -3.21682315050244 -9.48293511875807 2.27184470053587
h 8.87623792612428 -5.02677632524254 -2.36003828102330
h 9.79516782553804 -2.73175426175882 -2.38461205944724
h 9.05844486726745 -2.39019506053333 1.84035722146623
h 8.14202642061657 -4.68903027275920 1.86561779449083
h 3.49434202344980 -9.22399604394112 2.06453262751693
h 5.65906087244963 -8.02932467847249 1.97595196622158
h 5.60443660214675 -8.24424601767178 -2.31989994835165
h 3.43843147495736 -9.43410525879322 -2.23174291548003
c -2.72140625132067 -5.78154599760173 1.90893201551885
c -4.60987798967148 4.57372222498247 0.09758154199154
c -3.31491128235327 -5.56683062512674 -0.43365383399066
c 2.66224420867009 5.76365022363349 -2.03889792857753
c 4.15696008271937 -4.79695347147247 -2.39377895065042
c -4.08575523324602 4.81501415070052 2.45452913134680
c 4.60069631809431 -4.59140416426087 -0.01735365418439
c 3.29191845812166 5.58653162617577 0.29742618446246
c 3.52445436212145 -5.41484547761653 0.25574463075998
c -3.55449431017563 5.40601799760108 -0.22346570378782
c 2.06615255361141 6.10806828140223 0.66806509578277
c 3.07514895624306 -5.61678444261691 -2.11956978568421
c -1.48634048914372 -6.29218631090980 1.54733317607235
c -2.08349987617284 -6.08151499799203 -0.79400396815249
c -3.02537708504350 5.64588070510440 2.13177536473577
c 1.43396708206531 6.28308236331906 -1.66720016540956
c 6.42484694274849 0.15253994387995 -0.50977235086352
c 6.04612511835915 1.54321038652812 -2.90306051521454
c 6.24934153302109 0.17245247431709 -2.92989480950977
c 6.22284337420671 1.51880323018538 -0.48299841505010
c -6.20684627815842 -0.22254927210869 2.97320745386253
c -6.03516714510725 -1.59531081222543 2.88682656841989
c -6.41726785541686 -0.10048351938530 0.55858541713324
c -6.24800729664337 -1.46841407850704 0.47307300674500
c -5.97039886290910 -2.23214101185126 1.62901632522490
c -6.32050928628179 0.55950895883737 1.80455567108680
c 6.35946047097039 -0.56005103400746 -1.72822448180070
c 5.94955186073307 2.22904313564007 -1.67387084526479
c -2.68981845604091 5.89000545983752 0.78255440671192
c -1.11307764839151 -6.37731694269525 0.18893858978441
c 2.69051141959958 -5.87710328631374 -0.78663874955855
c 1.08194034026407 6.38895283484249 -0.30390519124370
c 3.58326865720700 5.33070172607966 -1.06047128904965
c -4.84687829932474 4.19831296261689 1.43866498167918
c 4.88925456869163 -4.20152167552401 -1.34373431836447
c -3.62661641301978 -5.33251195591361 0.92394328753276
c -1.42564350431217 6.40998154977382 0.42745716335998
c 1.41181927692773 -6.39431296850009 -0.48256255771146
c 0.24067154940353 -6.54687782170679 -0.17576825188500
c -0.26499584699814 6.56225903858811 0.08355296682578
c 4.66367734871472 4.48272754504312 -1.39140060278795
c -5.67513635139995 3.08534140437606 1.70564639717802
c 5.72580992574930 -3.08701858688820 -1.57583016177104
c -4.70558636482723 -4.48469781129497 1.25785938328281
c 6.18162469181030 -1.96137566919918 -1.69775262441854
c 5.39676298742574 3.52636396398090 -1.58433252503930
c -6.13269492200215 1.95985692181470 1.82104270937921
c -5.43145736655298 -3.52950268103085 1.48132254189112
h -4.28915119720633 4.56813024535371 3.49175114152482
h -2.97100724139717 -5.64693282667052 2.95656135601336
h 4.01784769209519 5.30479015120715 1.05235037291580
h -4.02976410016626 -5.27068036540000 -1.19412241634127
h -5.22779104489745 4.14624426829605 -0.68432011282641
h 2.89637205234768 5.61343492676679 -3.08806393513183
h 5.19316361780006 -4.17748263284094 0.79170878880085
h 4.39779277787056 -4.53662449191535 -3.41961129133882
h -0.76379868359817 -6.56547264585525 2.30935904704783
h -2.39226199942480 6.05181588453762 2.91434739235676
h -1.82154103345313 -6.19060377608202 -1.84128267159387
h -3.33552196528030 5.63643450189259 -1.26089095611546
h 3.26372872614427 -5.65171328764640 1.28167056755079
h 1.82178237336735 6.23709094064227 1.71739813394851
h 0.69858887939986 6.54153797987851 -2.42241423978472
h 2.46705420735558 -6.00652851182493 -2.92969261883528
h 6.23956533648831 -0.36118021042742 -3.87501839726884
h 6.56481685445880 -0.39868655964294 0.41392724087572
h -5.86469708725944 -2.18059088262118 3.78491742017479
h -6.17428046337908 0.27084434097484 3.93944841384442
h -6.56177143466903 0.49020291538248 -0.33926309580138
h -6.25656072974588 -1.96220138514744 -0.49277853649025
h 6.20485897290429 2.05112585683942 0.46171788353121
h 5.88034220955297 2.08749808298250 -3.82743705478366
