# Supplementary material for: Benchmarking Nanoscale Noncovalent Complexes at the Two-Hundred-Atom Scale with Converged Local CCSD(T)
Source: J Phys Chem A. 2026 May 23;130(22):4136–51. doi: 10.1021/acs.jpca.6c01097 (PMC13244456; doi:10.1021/acs.jpca.6c01097)
Supplement: Supplementary file 2 [file jp6c01097_si_002.zip › vL27-xyz/Coran-C60.xyz]

90
DLPNO-CCSD(T1)/CBS (VeryTightPNO, 7/8 CPS extrapolation) = -11.95 kcal/mol
C       -8.790243915     -0.062152636    -10.658724610
C       -7.970239642      1.116542414    -10.364315090
C       -6.662156989      0.652681649     -9.893393678
C       -6.674085370     -0.813498421     -9.896728177
C       -7.989244831     -1.254899751    -10.370031442
C       -8.598697680     -2.392062046     -9.800540569
C      -10.032686094     -2.380749011     -9.498506045
C      -10.803369477     -1.233792577     -9.777858428
C      -10.169991540     -0.051748577    -10.369163606
C      -10.784604197      1.137739401     -9.773029505
C       -9.995566571      2.270915090     -9.488569227
C       -8.561673738      2.260737365     -9.790402044
C       -7.868935923      2.985701551     -8.721662049
C       -6.611462434      2.538348036     -8.267180574
C       -5.996393724      1.349650198     -8.864064222
C       -5.314072394      0.609462014     -7.798473055
C       -5.327788352     -0.799855348     -7.800912721
C       -6.020267792     -1.525147201     -8.870189026
C       -6.654499125     -2.706391205     -8.277887674
C       -7.917781708     -3.133261527     -8.735371056
C       -8.931028518     -3.580958812     -7.774971061
C      -10.238306602     -3.115364978     -8.246997104
C      -11.205698428     -2.673162220     -7.321462604
C      -12.006642072     -1.480660534     -7.611509463
C      -11.809102383     -0.774896583     -8.815617586
C      -11.797503818      0.690749817     -8.812583235
C      -11.983582478      1.394302919     -7.605412223
C      -11.163501670      2.572348985     -7.310263099
C      -10.189376182      3.003024262     -8.233835441
C       -8.874772585      3.444996864     -7.759570778
C       -8.584805584      3.439710584     -6.379954477
C       -7.277321977      2.975397380     -5.907496619
C       -6.309995334      2.533014996     -6.833057980
C       -5.507846432      1.341206797     -6.542963000
C       -5.707182087      0.634990525     -5.339390910
C       -5.719948748     -0.830240222     -5.342748145
C       -5.534977994     -1.532965806     -6.549346817
C       -6.353693338     -2.711172698     -6.844171058
C       -7.326343899     -3.142657118     -5.920705680
C       -8.640839475     -3.585200702     -6.395142192
C       -9.647158770     -3.125940157     -5.432968304
C      -10.904580999     -2.678603225     -5.887397351
C      -11.519270375     -1.489651735     -5.290527637
C      -12.200430151     -0.749021587     -6.356237125
C      -12.189171054      0.660588027     -6.353309933
C      -11.496155885      1.385650211     -5.284530277
C      -10.862320915      2.566933493     -5.876247385
C       -9.598079937      2.992330559     -5.419790606
C       -8.917249364      2.252042496     -4.354051006
C       -7.483135278      2.241097910     -4.655916473
C       -6.712493946      1.094229735     -4.376676184
C       -7.346516266     -0.088324289     -3.785985377
C       -6.732060398     -1.277312010     -4.382358678
C       -7.520358423     -2.410599963     -4.666671563
C       -8.954007456     -2.400508308     -4.364187285
C       -9.545721642     -1.256635179     -3.789415129
C      -10.853451869     -0.792491770     -4.261533566
C      -10.841751900      0.673587767     -4.258500938
C       -9.526723057      1.114856296     -3.784955917
C       -8.725914668     -0.077909639     -3.494986900
C       -2.828353874     -4.552471972     -7.100377563
C       -3.848769821     -5.462268100     -7.603036294
C       -4.752273571     -6.110689268     -6.747719849
C       -4.724691295     -5.916581272     -5.304703408
C       -5.786596504     -6.086721865     -4.322701679
C       -5.769826380     -5.422874786     -3.086561853
C       -4.690661839     -4.520537828     -2.709456375
C       -3.587791708     -4.540570221     -3.573305915
C       -2.659848597     -3.454565067     -3.668091341
C       -2.779532833     -2.286953696     -2.903128014
C       -2.094841578     -1.127594480     -3.459038033
C       -1.550911173     -1.134858309     -4.752364200
C       -1.635087140     -2.302563778     -5.618540732
C       -2.103217344     -3.462142968     -4.986719644
C       -2.685608331     -4.553571121     -5.706676448
C       -3.605125417     -5.218038745     -4.834048954
C       -3.779571689     -2.357204828     -1.846291389
C       -4.690292838     -3.420427696     -1.754675706
C       -2.137725417     -3.462690504     -7.776932124
C       -1.572098140     -2.390062596     -7.071130602
H       -3.980689749     -5.576079729     -8.689851677
H       -6.676428754     -6.676951428     -4.589706730
H       -2.083938394     -0.185307213     -2.890028666
H       -3.891038076     -1.508632055     -1.153946740
H       -5.561168220     -6.708721387     -7.194487947
H       -6.647550196     -5.516630515     -2.428945624
H       -1.135762339     -0.197219720     -5.152671012
H       -5.484839063     -3.367804471     -0.994755373
H       -2.137582567     -3.425494131     -8.877147152
H       -1.152012426     -1.548459829     -7.642964456
