# Supplementary material for: Benchmarking Nanoscale Noncovalent Complexes at the Two-Hundred-Atom Scale with Converged Local CCSD(T)
Source: J Phys Chem A. 2026 May 23;130(22):4136–51. doi: 10.1021/acs.jpca.6c01097 (PMC13244456; doi:10.1021/acs.jpca.6c01097)
Supplement: Supplementary file 2 [file jp6c01097_si_002.zip › vL27-xyz/S30L-19.xyz]

163
DLPNO-CCSD(T1)/CBS (VeryTightPNO, 7/8 CPS extrapolation) = -17.53 kcal/mol
C -4.77319648998401 1.12453043516828 0.38572748781247
C -5.42614845290788 1.07503043259248 -1.00737530005070
C -5.72976161136193 -0.37892396869947 -1.35604706558682
C -6.58350861971478 -1.02577611046832 -0.27389537124136
C -5.94320808345652 -0.83614500980930 1.10889574979727
O -5.71977545763241 0.55035909921410 1.32982275449720
O -4.55213825282844 1.54614776266184 -2.03861600698852
C -4.79336720682886 2.84168281725815 -2.57729875590325
C -4.55790385978631 2.75211997464322 -4.09287134784389
C -3.06465378676610 2.57325122082439 -4.39627620754258
C -2.23669938228942 3.58352802380974 -3.59523188157031
C -2.55646842120754 3.47728746929364 -2.10583986464618
O -3.96080327969142 3.80999967582990 -1.95795193434319
O -0.85660892931588 3.26847315652626 -3.85365088398814
C -0.03249756600820 4.31248762854519 -4.31392891400276
C 0.90290989376370 3.74995678885045 -5.38680305613596
C 1.86126821435369 2.75664517672555 -4.75633375914845
C 2.59064699676211 3.39841473135740 -3.57994777552762
C 1.56983285652614 3.91764859241684 -2.56065285072750
O 0.73628773546087 4.88835988076229 -3.26151900219893
O 3.41700868409383 2.34600240507671 -3.05140267060127
C 4.75204287138279 2.65309053808394 -2.74256732525743
C 5.62157935287195 1.46499902994464 -3.17928697044070
C 5.32936407816661 0.24257264607365 -2.31940041988597
C 5.44088682472268 0.59391995397047 -0.83894284852437
C 4.49614611577874 1.76893026147381 -0.53474311147313
O 4.93665563860714 2.88988995449939 -1.35611218835690
O 5.08805509368033 -0.59389256966796 -0.12281592174554
C 5.91051255600355 -0.97304768970198 0.97454639540178
C 6.07291601573906 -2.49870128504244 0.90818616405357
C 4.74437796539381 -3.17783230027540 1.25250197510129
C 4.16354617699234 -2.58225038987590 2.53871248490857
C 4.01093800666212 -1.06600563243859 2.41351233809558
O 5.35072652510881 -0.54389282785108 2.20431858944584
O 2.89758319838835 -3.24655480975418 2.73205721073464
C 2.63791171389518 -3.79007719949021 4.00143104491799
C 1.93199484588385 -5.13998450337245 3.81119569511178
C 0.55712241374667 -4.93243318293357 3.19198304098292
C -0.24843128503004 -3.92074736180348 4.00062486021264
C 0.55826812109035 -2.61765618269567 4.12178124428391
O 1.81036011371356 -2.94184450898328 4.78885191178312
O -1.47465355059080 -3.72988610547898 3.28663781753901
C -2.68732351979026 -3.77687374981677 4.02883402029630
O -3.13519231654166 -2.47302506924864 4.35837226050074
C -3.34091113328990 -1.63922073628315 3.18622775922495
C -4.46669868823416 -2.29199846337702 2.38236719436650
C -4.08653220286322 -3.71088473077832 1.94999988081862
C -3.70556764364480 -4.54641456208735 3.17539302628704
C -3.60613033184400 -0.21537139356029 3.69732822026982
O -2.60702724229285 0.71884637471654 3.27429688830049
O -3.21405431683729 -5.83947991764313 2.86441636065106
O -5.18716661982185 -4.32641141835122 1.28763902903184
O -4.75068390182811 -1.57885803878104 1.15958324100925
O -0.18136380172522 -6.15916323847873 3.15839647432131
O 2.66204873188665 -6.01895944038988 2.92969512031299
C -0.09779662374374 -1.48139789300911 4.92084028172757
O -0.22775484352652 -0.27574514890814 4.15972895417524
O 4.96404850368442 -4.57554213663128 1.42048566461476
O 6.61027889006149 -2.88246914471132 -0.34687559271855
C 3.42011886160550 -0.32624579283302 3.62240046901593
O 2.25952827806449 0.44049057188966 3.28056666323643
O 6.26050808367943 -0.80987060098397 -2.59763406337091
O 5.37213639394923 1.09033183802027 -4.55346269034961
C 4.47143118171518 2.26473194112193 0.91818561320175
O 3.14843338212716 2.30702476281936 1.46189564430820
O 2.77688670767838 2.33451335732405 -5.77236094625085
O 0.10895133848403 3.15071984918226 -6.41663405133646
C 2.14828532427455 4.64056982304953 -1.33398360843904
O 1.71530144376279 4.09766712554506 -0.07773468884515
O -2.85523727668324 2.75723803014735 -5.78909431066090
O -5.38701428024332 1.74657685485003 -4.65447855523231
C -1.75417607899224 4.38912241260970 -1.17398681437728
O -1.07091651217022 3.64403632553260 -0.14581765681396
O -6.40423359591351 -0.39927357628164 -2.61823550098997
O -6.72247446577031 -2.41849802795555 -0.62495772938138
C -4.40270093853807 2.51506694888542 0.92101977897137
O -3.04527443057372 2.59516837063366 1.37483747865948
H 3.30507276248065 -6.52169337748017 3.45365967481919
H 0.36197535214649 -6.79623783272539 2.66395547184474
H 6.20649090981464 -2.31112274133695 -1.03165661006220
H 4.10210299731241 -4.96015029335604 1.67623281996927
H 5.97835375422925 1.58764535817311 -5.12398043401582
H 6.17498823602301 -1.01418857966172 -3.54414355481416
H 0.71198479734176 2.59722284754794 -6.94217161748665
H 3.42778675845115 1.74615745227675 -5.33838146041078
H -5.39931612159551 0.99119414746735 -4.03295440609890
H -1.89003056419002 2.71027650409162 -5.94888000884240
H -7.56642491273461 -2.74534444137606 -0.27610582123341
H -6.61158297317408 -1.33050365431988 -2.80614103504159
H -2.24994497801720 -5.76638085233088 2.71046676234075
H -5.43153739782449 -3.73229775356783 0.55023470075618
H 3.56669236916440 -3.89899602305843 4.57406308755336
H 1.81039531119487 -5.60924473391194 4.79533041077415
H 0.68254588059224 -4.53738436423696 2.17390460621725
H -0.46091470492620 -4.32557848887090 5.00014514196387
H 0.77828902470159 -2.24916719529519 3.11496839256127
H 6.88492065464559 -0.47843002644086 0.90340499202227
H 6.80900524551133 -2.79490073560098 1.66492905329793
H 4.02659871902370 -2.99263701541269 0.43849645958720
H 4.82618039664598 -2.81683083929793 3.38354586706498
H 3.39508671771360 -0.83819196827961 1.53673286815833
H 5.06210603173547 3.58090005241647 -3.23943462773438
H 6.67585718418623 1.73914254280481 -3.05201051921185
H 4.30254636294459 -0.09732553689265 -2.51519995555798
H 6.47584962503877 0.87578323981785 -0.59859842074026
H 3.47587074726532 1.49195526672500 -0.82372792187134
H -0.63673247885912 5.13441660381079 -4.71208877446326
H 1.48102635440966 4.58865386784577 -5.80180522748143
H 1.28972705408044 1.89878031828145 -4.37415007305846
H 3.22818073960607 4.22107674242167 -3.93470357802676
H 0.95886319543550 3.07099114541170 -2.22931706486106
H -5.82168256473106 3.15215729583803 -2.36448959277290
H -4.87646589406565 3.70068708313832 -4.54058283746177
H -2.75531474890992 1.56299594841929 -4.08163748971548
H -2.45382021925880 4.60078302941356 -3.94906565035455
H -2.40404455451541 2.44110412729779 -1.78401669669487
H -6.62493084308718 -1.14777454211367 1.90939048507185
H -7.56701289656188 -0.53973144885960 -0.26617359685302
H -4.77495375139585 -0.91981867660800 -1.42686463870775
H -6.35441858287570 1.66357070811295 -1.01036744839563
H -3.86923980833555 0.50604514241796 0.36729048383484
H -2.52450849819436 -4.28442611486610 4.98545070486036
H -4.61035854443136 -4.69393723480590 3.77700335278548
H -3.21672381747595 -3.64285224144696 1.27814356561310
H -5.37873298197187 -2.33188908719098 2.99468122592711
H -2.42518423430939 -1.63131205645113 2.58418906467418
H 5.03869282714809 1.59554982025109 1.56597393766699
H 4.93163128260665 3.26087610592555 0.94422071877895
H 2.59518489862124 2.92279710683615 0.91502507601167
H 3.09636871204025 -1.03051724241181 4.39042187513519
H 4.20076515615325 0.32085137957474 4.04187180257714
H 2.51511794324308 1.14140167421340 2.62490247242423
H -1.11101115480718 -1.75236305070042 5.22164063454427
H 0.50640312157731 -1.30700709776004 5.82030383631196
H 0.66681981167010 0.03101826376443 3.85536788385151
H -4.55210877416524 0.16868257926149 3.31260266753886
H -3.65774760916409 -0.25291213114517 4.79287566998584
H -1.71819226325951 0.41118420011402 3.59549379687815
H 3.23674820669986 4.56346437919586 -1.31431705867266
H 1.87047642154384 5.70012874730272 -1.40540583579231
H -4.49700138422535 3.26763740790727 0.13793633856588
H -5.09330674310834 2.75930350897335 1.73794250572809
H -2.88529806910241 1.92993191490327 2.09844500027488
H -0.97846575261051 4.92007530358379 -1.72769028434299
H -2.43364732611975 5.12001947709120 -0.72129412421878
H -1.75564622530705 3.29172939244187 0.48941269167019
H 0.73218884129107 4.03594399947886 -0.04721410265582
C -1.04303935210043 -0.57415600287732 -0.23046921563345
C 0.56918429037922 -0.90378209231965 -1.97408965291622
C -0.40765418832533 0.13921971676693 -1.43205366158549
C 0.12504350484776 -1.36027307171256 0.41349879450105
C 1.19339402576262 -1.53054633437671 -0.70682107935527
O 0.38264641742122 1.26393406127492 -1.01106396361122
H -0.21221807727374 1.95555685152034 -0.65186497932776
H 0.54253246273631 -0.79832065308371 1.25179029414310
H 1.30773447014644 -0.45317821891924 -2.64407952903744
H -1.82278721386646 -1.25801279634743 -0.59042393059154
H -1.14679784139253 0.45610085831983 -2.18132033234172
H 1.46529711423433 -2.57879817936213 -0.86411521945571
H 0.00667867095282 -1.65427811317491 -2.54197501804260
H 2.10820094741089 -0.99555385470490 -0.43890362874756
H -0.21690575390506 -2.32326538051911 0.80414902358934
H -1.51474663749968 0.12828837930126 0.46312732093894
