# Supplementary material for: Benchmarking Nanoscale Noncovalent Complexes at the Two-Hundred-Atom Scale with Converged Local CCSD(T)
Source: J Phys Chem A. 2026 May 23;130(22):4136–51. doi: 10.1021/acs.jpca.6c01097 (PMC13244456; doi:10.1021/acs.jpca.6c01097)
Supplement: Supplementary file 2 [file jp6c01097_si_002.zip › vL27-xyz/S30L-20.xyz]

172
DLPNO-CCSD(T1)/CBS (VeryTightPNO, 7/8 CPS extrapolation) = -21.07 kcal/mol
C -4.76875616194246 1.16444385259483 0.47088312851504
C -5.44335085681530 1.15563037535511 -0.90947509696429
C -5.78004369816255 -0.29323394316340 -1.25295384433473
C -6.62967919713133 -0.92559027708769 -0.15507321895926
C -5.98258047936735 -0.73521533118003 1.22602712342303
O -5.73071233272184 0.65067997803676 1.43153969531143
O -4.57108660867820 1.62718465509071 -1.93778145213336
C -4.83373910762779 2.91799912442458 -2.48864837825999
C -4.61373678522761 2.81148077399255 -4.00372628544860
C -3.12417571909809 2.62658695932290 -4.30123090942152
C -2.29847871723733 3.68013650404521 -3.55463123338526
C -2.59361676319734 3.66375797936077 -2.05291238259847
O -4.02215425182586 3.91108871739324 -1.89152838529913
O -0.92366517225765 3.32958907634228 -3.81673467097311
C -0.06021206276742 4.33831491495251 -4.26832585585449
C 0.88227327930532 3.73549303220335 -5.31559468320867
C 1.80786841545753 2.72392307389434 -4.65932526400686
C 2.51287104966730 3.35405307922936 -3.46275743388609
C 1.46266644107797 3.87767121216101 -2.47801336696154
O 0.71027964200306 4.89094051407119 -3.20054781159917
O 3.33935439224676 2.31161168643034 -2.90991686033571
C 4.67704939198418 2.63686262976730 -2.62560659852890
C 5.56234709405005 1.44708978005346 -3.02679847676248
C 5.32727870423954 0.25566578382837 -2.10671800083384
C 5.46091770009069 0.67751324874451 -0.64574188268141
C 4.47594202510717 1.82903153785885 -0.38450075152921
O 4.87444766863699 2.92929134249123 -1.25015988026363
O 5.16658226292102 -0.48593515457575 0.13131504311762
C 6.00180338838532 -0.78419565845128 1.24578924370491
C 6.23543731033151 -2.30181254276161 1.22573403952457
C 4.92071083799334 -3.01980388256394 1.53829481036975
C 4.26449324746589 -2.42500048021375 2.78808785859014
C 4.08869393467372 -0.91105035983551 2.66312576283324
O 5.41206303356823 -0.34783353602792 2.45831363948173
O 2.98994993752303 -3.09536586175360 2.90393212845482
C 2.67286578925146 -3.68201632644327 4.13935403589049
C 1.95986871410505 -5.01588730316437 3.87286048060978
C 0.59977059937674 -4.77861093419603 3.22731387304833
C -0.21652090167820 -3.79962933007004 4.06522679592723
C 0.59312539077861 -2.50402297699395 4.23321969889220
O 1.82460776353888 -2.85156277548433 4.92491431769422
O -1.44727744857345 -3.58806978315001 3.36484971707184
C -2.65277688813147 -3.64751059992235 4.12032234764374
O -3.11374096422560 -2.34864378517643 4.45277463969120
C -3.36008045089400 -1.52187360277792 3.28414497932751
C -4.49588815962689 -2.19011851604194 2.50491208207758
C -4.10056191004079 -3.60524375257079 2.07153140327336
C -3.67623224347876 -4.43312829919972 3.28723680873067
C -3.62332797024606 -0.09870666714164 3.79528259586229
O -2.58878822980570 0.82751127481500 3.43668841747335
O -3.16994540451134 -5.71702860154353 2.96406643365495
O -5.20329194844726 -4.24077375622308 1.43258527793470
O -4.80113530834952 -1.49620250111143 1.27576217201631
O -0.13724381207981 -6.00232546202960 3.12921624410703
O 2.71435882219682 -5.86703253180291 2.98343881211663
C -0.07588167223836 -1.37981687999697 5.03755094920491
O -0.20986236294738 -0.17395878068888 4.27805680689339
O 5.17189022096980 -4.40852229213737 1.74129391930979
O 6.82664939767211 -2.68992773249455 -0.00392343683790
C 3.47782025913226 -0.19696504207457 3.87821486750282
O 2.31381465544017 0.56785277357886 3.54360594426732
O 6.28305313469166 -0.77991691970224 -2.36232198110266
O 5.29475749322517 1.00745419047779 -4.37765097581110
C 4.41626222746145 2.37689413175862 1.04942928565980
O 3.09514964004844 2.32984099920097 1.59646642063269
O 2.74299303022207 2.28541357717987 -5.65080908031910
O 0.09210964510002 3.14395841399882 -6.35187522246368
C 1.99328820295805 4.52911611839504 -1.19190934396059
O 1.51933688751558 3.87125811523979 -0.01284895671550
O -2.91331578302741 2.74640518377128 -5.70242121160249
O -5.44549779564648 1.79845278107088 -4.54858835952580
C -1.87762923841777 4.74150431216423 -1.22682501395923
O -1.19310689252567 4.23653652528898 -0.06794361422836
O -6.47275816691720 -0.30777962548379 -2.50418656133183
O -6.78319464327071 -2.31984424668571 -0.49356589042652
C -4.25019338400063 2.50917812385293 0.98548350105996
O -2.84597878130243 2.44593959507269 1.30339700273809
H 3.29124765008256 -6.43631373623311 3.51596342253687
H 0.41217099828127 -6.61677869262259 2.61344514429657
H 6.38467151037440 -2.18810430247532 -0.71901168310473
H 4.30159655737876 -4.81921856540140 1.91413468105938
H 5.89521803797999 1.47523541918645 -4.97839305342547
H 6.17898571841168 -1.03095949258941 -3.29565679915876
H 0.69353507591690 2.58409366206723 -6.87224914602767
H 3.36774125596450 1.68204594016195 -5.19973742569479
H -5.45237879380898 1.05003540883362 -3.91898196419248
H -1.94777695949896 2.69566726398201 -5.85424495837012
H -7.63516799519048 -2.63205407667712 -0.15116259810331
H -6.67951193268434 -1.23796751149590 -2.69727161497934
H -2.21414803682011 -5.62577147791290 2.77201558928952
H -5.46852351419028 -3.65466171606280 0.69623548495528
H 3.57588413164764 -3.82449224838178 4.74456008475675
H 1.80579265545918 -5.52137706959342 4.83404861628603
H 0.74643511038723 -4.34249079821384 2.22889512292725
H -0.42473593533075 -4.23774775233733 5.05154400043994
H 0.84136432348355 -2.11450484026056 3.23991283512733
H 6.95047924031007 -0.24358248752989 1.16233478306224
H 6.96107523219771 -2.54788997568942 2.00948360063546
H 4.23185709683302 -2.87301728661383 0.69446619185288
H 4.87767847966104 -2.65839284017180 3.66970540737631
H 3.47058731885980 -0.69706087582721 1.78553249946904
H 4.97320063751515 3.54857938982022 -3.15854512543645
H 6.61135809465085 1.75394235368840 -2.93510635697620
H 4.30729463545069 -0.12292438010680 -2.26280787372921
H 6.48830187094103 1.01017462823304 -0.44093827617251
H 3.46897176919990 1.50112132970510 -0.66661469560346
H -0.62469595161008 5.17984228291229 -4.68385045438477
H 1.49012374538712 4.55415103713348 -5.72857271790939
H 1.21059193320654 1.87573444617452 -4.29825059601907
H 3.15147181734219 4.18454431443207 -3.79511577602325
H 0.78973519571609 3.05853191410193 -2.19867703686428
H -5.86655155406757 3.21078298538444 -2.27076411225175
H -4.93698694376927 3.75398380296688 -4.46084903760668
H -2.80802020623878 1.63625612648806 -3.93909135786546
H -2.50709769355096 4.67401250218636 -3.97533144422565
H -2.34423920269311 2.67069618354181 -1.66247060604444
H -6.66508298706828 -1.02905460729908 2.03238457824628
H -7.60842690170227 -0.43013074342102 -0.14450638764638
H -4.83562335394856 -0.85049157635304 -1.33593367032654
H -6.35973660782889 1.76210969449425 -0.88752886399888
H -3.91799310249241 0.47699728153367 0.43404592589312
H -2.47164008888467 -4.14930600974370 5.07659207637595
H -4.56384415210613 -4.59737596416276 3.90976591438871
H -3.24687364115207 -3.52126392511100 1.38090314174521
H -5.40027083083488 -2.23543986103782 3.12778636960672
H -2.46099221725706 -1.51087687430224 2.65871938326012
H 5.03799342702118 1.78213290313874 1.71984722952530
H 4.79285538487369 3.40761544655461 1.03413186186718
H 2.49007427683901 2.89547710500785 1.04655057332926
H 3.15285364022340 -0.91878213387392 4.62945331509429
H 4.24943752218911 0.44825861165159 4.31740554943368
H 2.55361126468815 1.23891893179838 2.85153239611137
H -1.08820672552143 -1.65900171777158 5.33329797113462
H 0.52425744181194 -1.20403395100750 5.93916318551854
H 0.69114606803999 0.14902428486344 4.00899687851052
H -4.54075818377352 0.30450563206599 3.36453427480123
H -3.73281261622914 -0.14377111274171 4.88613943497686
H -1.71089649493695 0.49769704541147 3.76908789451305
H 3.08255058430508 4.47709854301608 -1.14682282071687
H 1.68935682902729 5.58360280018485 -1.19462988972091
H -4.35133882681350 3.28213934261066 0.22297627324259
H -4.82679303987752 2.79703003966359 1.87159950588346
H -2.72364155532533 1.90289246150616 2.13365933932208
H -1.10590394044665 5.23143062757423 -1.82197083127164
H -2.62242674732869 5.49043578641166 -0.92837378704979
H -1.80140443196292 3.68842532933330 0.48120087759661
H 0.52901307601564 3.95071909264882 0.01680068411438
C -1.45255558060711 -0.99311430543794 -2.11714249601858
C -0.59823265207985 -1.18295939520070 0.37157330069021
C 1.43782954299177 -1.91276232542029 -1.95994413328901
C 1.09580577238347 -0.57049126231504 -2.64256929431880
C 0.89689939973678 -0.83425734204818 0.34899101460391
C 1.80453139914943 -1.75771145588794 -0.47446222058512
C -1.50596613021864 -0.48934046914054 -0.66749072667342
C -0.38025712305862 -0.41701509239614 -3.05795207028742
O -1.28585617073962 0.93123478311218 -0.68570181690930
H -1.72807619645819 1.33400836737131 0.08957339673904
H -2.53345536814578 -0.68877534112176 -0.32434092358304
H 1.36205073090004 0.25345872580932 -1.97247876763377
H 0.59161034218995 -2.60276246148425 -2.05692370111499
H 0.99902125345635 0.20556571435162 0.01907891175858
H -2.42088644501793 -0.75509672932811 -2.57521684929777
H -1.39225671166637 -2.08841896129420 -2.08915994326925
H -0.59179779687344 0.64557552826080 -3.21510128462521
H -0.98776249765279 -0.88304931551773 1.35215194306350
H 1.26648536694380 -0.84595972193108 1.38013804341685
H -0.52809051815750 -0.90918558115055 -4.02878861577821
H 2.82692741331889 -1.36468016060264 -0.40589051687449
H -0.75239123940428 -2.26948685113756 0.30256200417900
H 1.71438699956445 -0.43680938083147 -3.53772441219991
H 2.27538500952251 -2.40134863607230 -2.47218867165300
H 1.82609940122191 -2.75092157362306 -0.00505323912551
