# Supplementary material for: Benchmarking Nanoscale Noncovalent Complexes at the Two-Hundred-Atom Scale with Converged Local CCSD(T)
Source: J Phys Chem A. 2026 May 23;130(22):4136–51. doi: 10.1021/acs.jpca.6c01097 (PMC13244456; doi:10.1021/acs.jpca.6c01097)
Supplement: Supplementary file 2 [file jp6c01097_si_002.zip › vL27-xyz/S30L-22.xyz]

133
DLPNO-CCSD(T1)/CBS (VeryTightPNO, 7/8 CPS extrapolation) = -45.16 kcal/mol
C 6.68863282377090 -0.97186460729376 2.07703809380071
C -1.19276091250155 6.56504068958260 -1.65138408304537
C -1.84348441531034 7.00020177600986 -0.32071916788892
C 7.07433722929679 -1.65813453562902 0.75130238445472
C 7.39468407517065 -3.88452023476250 -0.45592377055443
C -3.99754494249101 7.02930655698629 1.04882526583517
C 7.04241924860473 -3.18545889995378 0.86123158168176
C -3.33642912265238 6.66219509914647 -0.28309751466346
C -5.47446560984924 6.62477071365991 1.11569623315024
C 7.43035150129973 -5.41282350284196 -0.34330472429038
C 7.79038272469892 -6.10022457656950 -1.66392145270713
C -6.12957689662647 6.97986833166932 2.45405804194677
C 3.84296091223041 3.93884871289286 0.19785820878213
C 5.38120343486242 2.41189619610217 1.02997357166024
C 2.24794995922680 5.40223734476223 -0.64591094122316
C 4.84815390869571 4.95190693373974 0.12714866777083
C 6.14477686395222 4.63481284545636 0.58267699708705
C 4.48687321111735 6.21215060892096 -0.39589742046865
N 5.61185349680757 1.09771522460981 1.40287749532351
N 0.91672618425171 5.59402568384015 -0.96284662030856
C 6.42371240586669 3.37878199820341 1.05052566091145
C 3.20170129932334 6.44739446458097 -0.80176556320365
C 0.31877403525595 6.68034010361559 -1.60126063515447
C 6.76018322049045 0.54042036078709 1.95427147708340
N 4.12807487642518 2.67891021050472 0.63109457873850
N 2.55445018963546 4.18526407785814 -0.16787311097089
O 7.75240741123093 1.18041807813834 2.28545290883683
O 0.93449758590594 7.63756125233154 -2.05649713011839
H 4.86581134939176 0.42706401879489 1.14518493536799
H 0.26264137373123 4.87432466031397 -0.60285181223911
H 2.87623835441933 7.38962885378097 -1.21925002096920
H 7.39786102124643 3.08760234340784 1.41648039452016
H 6.91941500803609 5.39747420851905 0.55357948171372
H 5.24085331091385 6.99225405501786 -0.47013008417414
H -1.54125431107995 7.19823389022441 -2.47146477820724
H 7.38710902034988 -1.26035668692678 2.86733923084118
H 8.07879501128790 -1.32891349906154 0.45672659414935
H -1.68533456020558 8.07652286090936 -0.17700935709846
H 6.38054589835978 -1.33627089006619 -0.03359320314662
H -1.34721396154314 6.48293912106802 0.50777810244855
H 5.67812220753931 -1.28626110256081 2.35943942100025
H -1.48059462689163 5.52773547581341 -1.85477155424063
H -3.85484234537766 7.17520402234920 -1.10601861665805
H 7.74164994446297 -3.51011337373647 1.64477358425037
H 8.37353066020763 -3.52726096806548 -0.80599792941288
H -3.90563840502037 8.11116723244153 1.22397035615402
H -3.45285510681150 6.53460531685240 1.86530950439583
H 6.66770482025875 -3.59135001427149 -1.22683961493383
H -3.45157703483753 5.58401985403192 -0.45362472100411
H 6.04145189197714 -3.50171431432654 1.18622536389185
H -6.02119751498374 7.11317421475277 0.29714157764060
H 8.15654696379870 -5.69843496875780 0.42981503310207
H 6.45364427865213 -5.77428618022960 0.00536281274940
H -5.55419556750521 5.54360707518900 0.94118675504182
H 8.78010268060076 -5.78317242716759 -2.01260412580267
H -6.08461731447581 8.05971670388767 2.63981146789963
H -5.61788203050639 6.47862248709225 3.28411046250400
H 7.06629432202487 -5.84948087593278 -2.44745257750900
H -7.18274216524123 6.67861193096918 2.47800456751976
H 7.80558698186936 -7.19030968665943 -1.55714518273147
C -2.69576196067492 -1.72748222109696 1.11793468503065
C -3.49807457900298 -2.51747524364823 0.04300357297641
C -4.50131217201095 -2.83940192638791 2.18347079018066
C -4.87920568483781 -2.73694351384573 0.70429891988795
C -2.91731509383007 -1.34072208216470 -3.38282190736408
C -7.63754111479121 -0.47499806820786 -0.23815277011261
C -1.24574117542294 -2.39242285867023 -1.82560541304992
C 2.31562993901146 -3.17518937108717 0.67531556497260
C -6.89670126513972 -2.52904531176564 -1.48272687519368
C -3.17688697531864 -3.75979244602709 -2.71721941303661
C -7.88107768640892 -2.74032098262943 0.84333125182113
C 2.70770839622392 -3.66504277751945 -0.72328535595734
C -2.71082684103494 -2.36914668896661 -2.27309471555071
C -7.04314024653819 -1.87591299588198 -0.10464471593422
C -4.18403952928237 -4.26015832870005 2.64308850361136
C 3.28341407022861 -5.08389189339966 -0.69782847977805
C 3.71404570559803 -5.56966187319450 -2.08471875190201
C -1.47766508492038 0.43526710642091 0.74892554267939
C -1.87490123396256 1.75515609181652 0.54967174984783
C -3.67912187062342 0.63009037734497 0.76171157271239
N -2.63923749898940 -0.29089295729774 0.88965318482502
C 0.71754479715035 0.86258625808480 0.59936133804406
N 0.43914604889402 2.18517427956298 0.39715262072718
N 2.05183841061709 0.52669819192649 0.59014834587482
N 1.79120156263818 -1.81350223731593 0.67914283173938
C -0.86545384640335 2.74084706230316 0.34322488506070
C 2.61805801319891 -0.75492904378554 0.62363914230946
N -0.21757531510990 -0.05765567018119 0.78263519939983
N -3.25730480460965 1.85619192043866 0.56242711511984
O -5.72840648224390 -1.62120257493737 0.48548067721728
O -3.58385008942099 -1.87929373180578 -1.20430612004470
O -3.30895823346464 -2.02760297681099 2.36589835800316
O 3.85647595425150 -0.86526414692110 0.59540328989229
O -1.00494898402461 3.95004689855050 0.11993556592865
O -5.38993172908741 -5.02550826548268 2.50518388271038
H 0.79102997423297 -1.60197280534177 0.72556724414351
H 2.75428855130207 1.29693518502558 0.55003297097435
H 1.22217703773066 2.85921197187044 0.21720265425432
H -1.64935358493736 -2.04136067304198 1.15540383573416
H -3.02111504786085 -3.50202272197991 -0.04383439351525
H -5.33711650648363 -3.66385292044483 0.35201523979637
H -5.25668500325351 -5.88543108060457 2.93101803400224
H -5.29110859782002 -2.41281470565361 2.80666517208310
H -4.70614797583096 0.30251784738239 0.81681027594378
H 1.82858177505709 -3.62740827851720 -1.38016701461764
H 3.18889473615622 -3.20886389097001 1.33492673873526
H 3.44910451272571 -2.97078364069888 -1.13552855951985
H 2.53883333563984 -5.77579289115504 -0.27983391581945
H 4.14437958247628 -5.10868889565177 -0.01735828921947
H 1.54160358463837 -3.81921918700314 1.10623985121478
H -0.93290214182170 -1.40944600687502 -1.46437704686427
H -3.84405619032558 -4.22723618503751 3.68601153144073
H -3.37456345651803 -4.68520728261349 2.02864368270261
H -6.23767373838542 -1.92703909805914 -2.11284367237136
H -2.61242568837549 -0.34886798314831 -3.03750222793883
H -1.07811256741614 -3.12950502677059 -1.03155969953195
H -3.97275733789699 -1.29990546702533 -3.66717680495109
H -0.60509569013155 -2.67102251117125 -2.66845107844224
H -4.22305343663605 -3.72545806438815 -3.03348379061297
H -7.01565687670593 0.13987021512173 -0.89539899059514
H -7.42322428631139 -3.72088523614519 1.00755894267285
H -7.69382200149848 0.00682434802328 0.74267786115658
H -7.87907395425531 -2.60699311117453 -1.96027036185447
H -7.98890679624996 -2.24334286335363 1.81246394512092
H -2.32610268866564 -1.60694820408929 -4.26457373857166
H -8.64653113078310 -0.52973118354240 -0.65853019894155
H -6.48399781657764 -3.54083085030844 -1.41111571887599
H -2.56827867053188 -4.11338010766722 -3.55603251524662
H -8.87940750898770 -2.89951585265616 0.42182679512777
H -3.08039937137423 -4.49302688725300 -1.90834524971535
H 2.86240096462961 -5.59302447605781 -2.77452666963602
H 4.47081629547016 -4.90294534600738 -2.51272309333084
H 4.14056946158030 -6.57705837573558 -2.04018091710885
