# Supplementary material for: Benchmarking Nanoscale Noncovalent Complexes at the Two-Hundred-Atom Scale with Converged Local CCSD(T)
Source: J Phys Chem A. 2026 May 23;130(22):4136–51. doi: 10.1021/acs.jpca.6c01097 (PMC13244456; doi:10.1021/acs.jpca.6c01097)
Supplement: Supplementary file 2 [file jp6c01097_si_002.zip › vL27-xyz/DClCoran-C60.xyz]

90
DLPNO-CCSD(T1)/CBS (VeryTightPNO, 7/8 CPS extrapolation) = -25.00 kcal/mol
C       -8.928332023     -0.290377458    -10.553529172
C       -8.042437409      0.864142080    -10.374529785
C       -6.750139465      0.374028199     -9.884970907
C       -6.835896322     -1.083494869     -9.761995896
C       -8.183429930     -1.494326792    -10.174825654
C       -8.843235321     -2.536490651     -9.494055850
C      -10.270803274     -2.432391116     -9.175393512
C      -10.984315430     -1.272955590     -9.539765583
C      -10.300180523     -0.182211429    -10.241274306
C      -10.838458057      1.084642241     -9.738802931
C       -9.986579014      2.194966217     -9.568290023
C       -8.561752977      2.082468084     -9.891368729
C       -7.810050661      2.860102771     -8.902070417
C       -6.567561270      2.388469723     -8.430899200
C       -6.027095617      1.121303699     -8.931474768
C       -5.360532651      0.442562179     -7.815822055
C       -5.440755964     -0.959455520     -7.695302500
C       -6.198439137     -1.731301324     -8.684841264
C       -6.889562702     -2.810155635     -7.976805967
C       -8.180687536     -3.202993270     -8.371996844
C       -9.192719842     -3.513937901     -7.363282707
C      -10.486965323     -3.039322222     -7.856649786
C      -11.411333690     -2.473227624     -6.955486274
C      -12.152279980     -1.267112657     -7.336790291
C      -11.943671670     -0.679886006     -8.602470701
C      -11.853565858      0.777548924     -8.726949074
C      -11.976996934      1.592769509     -7.583391865
C      -11.091922545      2.747161484     -7.406505830
C      -10.115735632      3.042079222     -8.379809161
C       -8.770921367      3.453352035     -7.967945705
C       -8.453233343      3.552865575     -6.597936919
C       -7.162199444      3.061877887     -6.107994612
C       -6.237454525      2.491356307     -7.006418409
C       -5.491931944      1.288606361     -6.625589624
C       -5.699996165      0.701774562     -5.359814083
C       -5.785180347     -0.756116088     -5.232024598
C       -5.660650268     -1.568104220     -6.377872183
C       -6.558164754     -2.710489489     -6.555712193
C       -7.532862686     -3.005898953     -5.583764330
C       -8.875468555     -3.417123108     -5.995047060
C       -9.837394142     -2.839661674     -5.055050517
C      -11.080227103     -2.370527951     -5.529471698
C      -11.616259502     -1.100086918     -5.031754923
C      -12.279327193     -0.419388202     -6.147812865
C      -12.194202899      0.982783063     -6.269036841
C      -11.443424928      1.759913933     -5.279497214
C      -10.761883369      2.850731617     -5.982510669
C       -9.467981654      3.245681169     -5.586015123
C       -8.803558064      2.565192412     -4.470769678
C       -7.378434942      2.452249796     -4.793148228
C       -6.662129650      1.294691738     -4.425994665
C       -7.342982723      0.203992414     -3.722242619
C       -6.801464223     -1.063843523     -4.219501357
C       -7.656179748     -2.173001676     -4.387331141
C       -9.083259452     -2.063026938     -4.063798046
C       -9.601450166     -0.842174966     -3.587016179
C      -10.892120962     -0.352006325     -4.080351801
C      -10.804140528      1.105134292     -4.206948317
C       -9.458740529      1.515620201     -3.794891193
C       -8.714738058      0.312471183     -3.412231347
C       -5.038354919     -5.350758767     -6.176989268
C       -3.995554586     -4.633638555     -6.908403844
C       -4.042268053     -4.455472400     -8.318894197
C       -5.127133017     -4.989611684     -9.139157731
C       -5.608441166     -4.654196431    -10.477637797
C       -6.913478205     -5.000028787    -10.924644252
C       -7.865149260     -5.715891727    -10.077619433
C       -7.302768109     -6.186570047     -8.883436979
C       -8.075385709     -6.566559689     -7.741258735
C       -9.475435179     -6.519878154     -7.696023540
C      -10.013195377     -6.552035251     -6.338264942
C       -9.181907523     -6.442521796     -5.188854146
C       -7.732262764     -6.284195651     -5.284693279
C       -7.241776537     -6.449396704     -6.586415084
C       -5.953089682     -6.002931182     -7.014044903
C       -5.990812958     -5.839023321     -8.434017916
C      -10.086521081     -6.234416064     -8.992593678
C       -9.319254131     -5.852176591    -10.127595304
C       -5.447675372     -5.331288995     -4.775201223
C       -6.731523026     -5.774431362     -4.350102458
Cl      -2.671956748     -3.881823444     -6.049129424
Cl      -4.608987671     -3.722294474    -11.567938058
Cl     -11.740539422     -6.601223727     -6.073400353
Cl     -11.824657024     -6.266720642     -9.174674392
Cl      -2.787655263     -3.477100218     -9.044184660
Cl      -7.385787209     -4.454761632    -12.517209809
Cl      -9.971667824     -6.406820203     -3.629490961
Cl     -10.194579105     -5.446990684    -11.585479526
Cl      -4.406439205     -4.621380501     -3.564088954
Cl      -7.128133061     -5.569595748     -2.660040230
