# Supplementary material for: Benchmarking Nanoscale Noncovalent Complexes at the Two-Hundred-Atom Scale with Converged Local CCSD(T)
Source: J Phys Chem A. 2026 May 23;130(22):4136–51. doi: 10.1021/acs.jpca.6c01097 (PMC13244456; doi:10.1021/acs.jpca.6c01097)
Supplement: Supplementary file 2 [file jp6c01097_si_002.zip › vL27-xyz/C60-CPPA.xyz]

132
DLPNO-CCSD(T1)/CBS (VeryTightPNO, 7/8 CPS extrapolation) = -41.23 kcal/mol
C -0.72650728 -1.22225849 -3.24715547
C 0.72650728 -1.22225849 -3.24715547
C -1.42176054 -0.01804451 -3.24715547
C 1.42176054 -0.01804451 -3.24715547
C 2.59727407 0.14217202 -2.40825772
C 1.17551245 -2.32039134 -2.40825772
C 2.30045705 -2.16706760 -1.60544793
C 3.02696412 -0.90872044 -1.60544793
C -3.02696412 -0.90872044 -1.60544793
C -2.30045705 -2.16706760 -1.60544793
C -2.59727407 0.14217202 -2.40825772
C -1.17551245 -2.32039134 -2.40825772
C 0.00000000 -2.99907290 -1.88979043
C -2.30045914 -2.68553418 -0.24808191
C -1.17551125 -3.33502315 0.24808191
C 0.00000000 -3.49523729 -0.59081634
C -3.02696429 1.74761865 -0.59081634
C -3.47597040 0.64948897 0.24808191
C -2.59727332 1.49953645 -1.88979043
C -3.47597040 -0.64948897 -0.24808191
C -3.02696429 -1.74761865 0.59081634
C -3.02696412 0.90872044 1.60544793
C -2.59727407 -0.14217202 2.40825772
C -2.59727332 -1.49953645 1.88979043
C -0.72650707 3.07578804 -1.60544793
C -1.17551125 3.33502315 -0.24808191
C -1.42176162 2.17821932 -2.40825772
C -2.30045914 2.68553418 0.24808191
C -2.30045705 2.16706760 1.60544793
C -0.00000000 3.49523729 0.59081634
C -0.00000000 2.99907290 1.88979043
C -1.17551245 2.32039134 2.40825772
C 0.69525326 1.24030300 -3.24715547
C 1.42176162 2.17821932 -2.40825772
C -0.69525326 1.24030300 -3.24715547
C 0.72650707 3.07578804 -1.60544793
C 1.17551125 3.33502315 -0.24808191
C 2.59727332 1.49953645 -1.88979043
C 3.02696429 1.74761865 -0.59081634
C 2.30045914 2.68553418 0.24808191
C 0.72650728 1.22225849 3.24715547
C 1.17551245 2.32039134 2.40825772
C 2.30045705 2.16706760 1.60544793
C 1.42176054 0.01804451 3.24715547
C -0.69525326 -1.24030300 3.24715547
C -1.42176054 0.01804451 3.24715547
C -0.72650728 1.22225849 3.24715547
C 0.69525326 -1.24030300 3.24715547
C 0.72650707 -3.07578804 1.60544793
C -0.72650707 -3.07578804 1.60544793
C -1.42176162 -2.17821932 2.40825772
C 1.42176162 -2.17821932 2.40825772
C 3.02696429 -1.74761865 0.59081634
C 2.30045914 -2.68553418 -0.24808191
C 1.17551125 -3.33502315 0.24808191
C 2.59727332 -1.49953645 1.88979043
C 3.02696412 0.90872044 1.60544793
C 3.47597040 0.64948897 0.24808191
C 3.47597040 -0.64948897 -0.24808191
C 2.59727407 -0.14217202 2.40825772
C -4.43498968 4.84818396 -0.00326334
C -5.43089278 3.84285784 -0.00366147
C -3.85193459 5.28074380 -1.21899357
C -3.85171966 5.27950986 1.21280412
C -2.64632983 5.97544200 -1.21280412
C -2.64729099 5.97624511 1.21899357
C -1.98115563 6.26490571 0.00326334
C -6.04345890 2.78186219 -0.00366147
H -4.31742848 4.99255327 -2.16174586
H -4.31701338 4.99032575 2.15534928
H -2.16324219 6.23380613 -2.15534928
H -2.16496372 6.23527938 2.16174586
C 1.98115563 6.26490571 0.00326334
C 0.61256612 6.62472003 0.00366147
C 2.64632983 5.97544200 -1.21280412
C 2.64729099 5.97624511 1.21899357
C 3.85193459 5.28074380 -1.21899357
C 3.85171966 5.27950986 1.21280412
C 4.43498968 4.84818396 -0.00326334
C -0.61256612 6.62472003 0.00366147
H 2.16324219 6.23380613 -2.15534928
H 2.16496372 6.23527938 2.16174586
H 4.31742848 4.99255327 -2.16174586
H 4.31701338 4.99032575 2.15534928
C 6.41614531 1.41672175 -0.00326334
C 6.04345890 2.78186219 -0.00366147
C 6.49922558 0.69550131 -1.21899357
C 6.49804949 0.69593214 1.21280412
C 6.49804949 -0.69593214 -1.21280412
C 6.49922558 -0.69550131 1.21899357
C 6.41614531 -1.41672175 0.00326334
C 5.43089278 3.84285784 -0.00366147
H 6.48239220 1.24272611 -2.16174586
H 6.48025557 1.24348038 2.15534928
H 6.48025557 -1.24348038 -2.15534928
H 6.48239220 -1.24272611 2.16174586
C 4.43498968 -4.84818396 0.00326334
C 5.43089278 -3.84285784 0.00366147
C 3.85171966 -5.27950986 -1.21280412
C 3.85193459 -5.28074380 1.21899357
C 2.64729099 -5.97624511 -1.21899357
C 2.64632983 -5.97544200 1.21280412
C 1.98115563 -6.26490571 -0.00326334
C 6.04345890 -2.78186219 0.00366147
H 4.31701338 -4.99032575 -2.15534928
H 4.31742848 -4.99255327 2.16174586
H 2.16496372 -6.23527938 -2.16174586
H 2.16324219 -6.23380613 2.15534928
C -1.98115563 -6.26490571 -0.00326334
C -0.61256612 -6.62472003 -0.00366147
C -2.64729099 -5.97624511 -1.21899357
C -2.64632983 -5.97544200 1.21280412
C -3.85171966 -5.27950986 -1.21280412
C -3.85193459 -5.28074380 1.21899357
C -4.43498968 -4.84818396 0.00326334
C 0.61256612 -6.62472003 -0.00366147
H -2.16496372 -6.23527938 -2.16174586
H -2.16324219 -6.23380613 2.15534928
H -4.31701338 -4.99032575 -2.15534928
H -4.31742848 -4.99255327 2.16174586
C -6.41614531 -1.41672175 0.00326334
C -6.04345890 -2.78186219 0.00366147
C -6.49804949 -0.69593214 -1.21280412
C -6.49922558 -0.69550131 1.21899357
C -6.49922558 0.69550131 -1.21899357
C -6.49804949 0.69593214 1.21280412
C -6.41614531 1.41672175 -0.00326334
C -5.43089278 -3.84285784 0.00366147
H -6.48025557 -1.24348038 -2.15534928
H -6.48239220 -1.24272611 2.16174586
H -6.48239220 1.24272611 -2.16174586
H -6.48025557 1.24348038 2.15534928
