# Supplementary material for: Benchmarking Nanoscale Noncovalent Complexes at the Two-Hundred-Atom Scale with Converged Local CCSD(T)
Source: J Phys Chem A. 2026 May 23;130(22):4136–51. doi: 10.1021/acs.jpca.6c01097 (PMC13244456; doi:10.1021/acs.jpca.6c01097)
Supplement: Supplementary file 2 [file jp6c01097_si_002.zip › vL27-xyz/DNA-ellipticine.xyz]

157
DLPNO-CCSD(T1)/CBS (VeryTightPNO, 7/8 CPS extrapolation) = -39.04 kcal/mol
C -0.242 10.901 30.048
C 0.528 9.999 30.813
C 1.921 10.237 30.882
C 2.522 11.345 30.263
C 1.742 12.224 29.521
C 0.352 12.011 29.421
C 3.922 12.950 29.433
C 2.641 13.273 28.985
C 4.996 13.757 29.106
C 6.366 13.366 29.617
C 4.783 14.870 28.295
C 3.487 15.184 27.842
C 2.393 14.373 28.186
C 0.989 14.696 27.735
C 5.851 15.687 27.914
C 5.595 16.805 27.112
C 3.308 16.320 27.026
N 3.814 11.823 30.172
N 4.351 17.106 26.672
H -1.314 10.735 29.941
H 0.069 9.155 31.329
H 2.548 9.537 31.434
H -0.265 12.709 28.855
H 4.618 11.365 30.624
H 6.430 13.577 30.685
H 6.528 12.302 29.447
H 7.128 13.938 29.088
H 0.870 15.777 27.660
H 0.807 14.243 26.761
H 0.275 14.302 28.458
H 6.867 15.457 28.236
H 6.425 17.455 26.833
H 2.308 16.570 26.673
C -2.258 5.599 28.674
C -0.763 5.424 28.875
C 1.043 6.739 28.127
C -0.306 8.644 27.160
C -0.420 9.878 26.633
C 0.796 10.623 26.469
C 2.093 8.903 27.387
C -0.182 6.209 30.042
C 1.235 6.565 29.621
C 1.779 6.493 33.422
C 2.424 7.271 34.559
C 1.850 9.482 35.128
C -0.082 10.740 34.070
C 0.913 12.432 33.262
C 1.266 13.639 32.619
C 3.526 13.063 33.356
C 1.870 11.673 33.877
C 1.705 7.274 35.903
C 0.886 8.546 35.838
N 0.916 8.145 27.554
N 0.763 11.852 25.940
N 2.002 10.155 26.841
N 1.230 10.579 34.401
N -0.335 11.840 33.412
N 2.623 13.903 32.708
N 4.802 13.446 33.387
N 3.192 11.926 33.963
O -2.637 6.982 28.880
O -0.067 5.932 27.721
O 3.163 8.428 27.788
O -0.170 5.405 31.206
O -0.639 4.884 33.560
O -1.908 6.830 32.414
O 0.495 7.041 33.079
O 2.471 8.661 34.157
O 0.516 14.437 32.018
O 2.652 7.468 36.917
H -3.559 7.231 28.783
H -2.522 5.293 27.662
H -2.791 4.976 29.392
H -0.506 4.365 28.904
H 1.971 6.367 27.693
H -1.193 8.039 27.273
H -1.400 10.273 26.367
H 1.639 12.344 25.841
H -0.116 12.260 25.654
H -0.741 7.122 30.246
H 1.739 7.081 30.438
H 1.781 5.654 29.376
H 2.421 6.544 32.543
H 1.659 5.452 33.723
H 3.470 6.975 34.641
H 2.587 9.976 35.761
H -0.805 9.989 34.353
H 2.984 14.746 32.309
H 5.196 14.282 32.979
H 5.448 12.825 33.852
H 1.051 6.432 36.130
H -0.166 8.295 35.702
H 1.008 9.105 36.766
H 2.294 7.485 37.808
P -0.668 6.021 32.615
C 7.501 21.262 31.599
C 7.978 19.848 31.275
C 6.701 17.999 30.649
C 4.444 18.550 29.890
C 3.125 18.328 29.856
C 2.623 17.232 30.592
C 4.750 16.668 31.347
C 8.274 19.551 29.805
C 7.184 18.605 29.342
C 10.335 16.163 28.378
C 10.457 14.958 27.474
C 9.138 13.640 26.081
C 7.130 14.669 24.922
C 5.572 13.291 25.427
C 4.360 12.586 25.621
C 5.716 11.011 26.939
C 6.716 12.816 26.020
C 10.988 15.211 26.083
C 10.156 14.313 25.156
N 5.269 17.748 30.620
N 1.316 16.967 30.578
N 3.416 16.449 31.315
N 7.734 13.700 25.680
N 5.843 14.464 24.757
N 4.513 11.440 26.408
N 5.740 9.873 27.660
N 6.849 11.703 26.778
O 6.318 21.472 30.849
O 6.907 18.951 31.654
O 5.492 15.951 32.017
O 9.545 18.933 29.656
O 11.701 18.875 28.457
O 9.660 19.761 27.253
O 9.826 17.319 27.707
O 9.142 14.446 27.233
O 3.226 12.876 25.173
O 12.403 14.873 26.161
H 5.865 22.315 30.921
H 7.295 21.335 32.667
H 8.282 21.974 31.331
H 8.807 19.575 31.928
H 7.124 17.041 30.951
H 4.850 19.378 29.328
H 2.489 18.996 29.275
H 0.992 16.176 31.115
H 0.685 17.547 30.044
H 8.241 20.463 29.208
H 6.741 18.983 28.421
H 7.611 17.619 29.161
H 9.682 15.918 29.216
H 11.323 16.430 28.754
H 10.973 14.151 27.995
H 9.305 12.581 26.279
H 7.697 15.498 24.525
H 3.698 10.900 26.618
H 4.956 9.276 27.879
H 6.635 9.597 28.038
H 10.929 16.243 25.738
H 10.059 14.789 24.180
H 10.652 13.349 25.042
H 12.892 14.983 25.342
P 10.233 18.788 28.208
