# Supplementary material for: Benchmarking Nanoscale Noncovalent Complexes at the Two-Hundred-Atom Scale with Converged Local CCSD(T)
Source: J Phys Chem A. 2026 May 23;130(22):4136–51. doi: 10.1021/acs.jpca.6c01097 (PMC13244456; doi:10.1021/acs.jpca.6c01097)
Supplement: Supplementary file 2 [file jp6c01097_si_002.zip › vL27-xyz/S12L-7b.xyz]

153
DLPNO-CCSD(T1)/CBS (VeryTightPNO, 7/8 CPS extrapolation) = -27.73 kcal/mol
O -4.36338 0.050341 -3.08156
O -2.70548 3.40748 -3.08859
O 1.11511 4.27184 -3.05447
O 4.09728 2.00852 -3.1062
O 3.68072 -1.73815 -2.98773
O 0.878343 -4.30139 -3.15837
O -2.77353 -3.38636 -3.10118
O -4.37367 0.01496 3.14579
O -2.71548 3.45557 3.17824
O 0.919924 4.18007 3.19679
O 3.91586 1.71041 3.15293
O 4.04801 -1.99604 3.17235
O 0.95277 -4.19897 3.10641
O -2.75542 -3.32813 3.12376
N -5.15832 -1.06574 -1.19854
N -5.14715 1.17205 -1.19694
N -4.07591 3.36385 -1.20691
N -2.24933 4.65535 -1.17435
N 0.128739 5.15559 -1.13619
N 2.33656 4.77986 -1.13782
N 4.25627 3.27115 -1.15435
N 5.14963 1.22187 -1.18354
N 5.06633 -1.21377 -1.19462
N 4.03057 -3.19822 -1.20951
N 2.15059 -4.75027 -1.261
N -0.0288482 -5.24492 -1.23128
N -2.40411 -4.70391 -1.21748
N -4.12108 -3.27049 -1.20458
N -5.19692 -1.0809 1.26339
N -5.13525 1.15406 1.26311
N -4.02414 3.31928 1.25569
N -2.30217 4.74745 1.28575
N 0.080731 5.28065 1.32437
N 2.22023 4.62909 1.31581
N 4.1167 3.11071 1.30209
N 5.16817 1.13612 1.27689
N 5.18051 -1.30108 1.25936
N 4.16824 -3.29339 1.24236
N 2.18786 -4.71374 1.19927
N 0.00267379 -5.20209 1.23178
N -2.37004 -4.64453 1.24143
N -4.14651 -3.28473 1.25686
C -5.85403 -0.728429 0.0245816
C -5.82937 0.838002 0.0336803
C -3.05536 -3.73236 -1.9723
C -1.34119 -5.50364 -1.78255
C -4.19897 4.08533 0.0381463
C -2.95623 5.03754 0.0306804
C 0.982337 -4.70109 -2.01707
C 3.41835 -4.359 -1.82712
C 0.586176 5.80424 0.0774494
C 2.10827 5.44475 0.122557
C 4.18958 -2.01213 -1.91502
C 5.6297 -0.00635937 -1.76751
C 4.94324 3.18435 0.113579
C 5.62667 1.77601 0.0650309
C 4.44109 2.14525 -1.9515
C 5.57935 -1.86786 -0.00910626
C 4.86231 -3.26066 -0.0245665
C -5.11956 -2.39171 -1.77373
C -4.818 0.0524369 -1.95619
C 1.99093 -5.47106 -0.0179018
C 0.463015 -5.81388 0.00453898
C -5.09339 2.50244 -1.76519
C -2.96852 3.75378 -1.95585
C -3.07568 -4.99806 0.0277583
C -4.2987 -4.01944 0.021643
C -1.15924 5.41675 -1.74229
C 1.18308 4.67076 -1.91126
C -5.15416 -2.4139 1.82149
C -4.83019 0.0275663 2.02029
C 3.64167 4.47082 -1.68054
C -3.04634 -3.6943 2.00333
C -1.30086 -5.43077 1.81624
C -5.0512 2.47966 1.83285
C -2.97169 3.78834 2.03895
C 1.03352 -4.6367 1.97721
C 3.48796 -4.45001 1.7791
C -1.23718 5.54198 1.858
C 1.05238 4.62681 2.07565
C 4.40691 -2.16783 2.02552
C 5.72169 -0.0830339 1.82174
C 3.4829 4.25779 1.91325
C 4.33536 1.95059 2.03874
H -6.87088 -1.15024 0.00600882
H 5.47224 -0.0976822 2.88658
H 3.27371 3.98898 2.95269
H 4.17234 5.11598 1.86722
H 6.81232 -0.072985 1.67858
H 4.12439 -5.33772 1.64363
H -1.47138 6.607 1.71582
H -1.19983 5.29344 2.92221
H 3.32794 -4.24959 2.84237
H -1.55122 -6.49869 1.72366
H -6.02705 2.9781 1.72522
H -4.79762 2.35406 2.88936
H -1.22814 -5.14228 2.8687
H 3.50511 4.30491 -2.75297
H -4.91227 -2.30043 2.88196
H -6.14025 -2.88525 1.69653
H 4.31122 5.32481 -1.50172
H -5.27171 -4.53457 0.00908507
H -1.38753 6.49147 -1.65886
H -3.36486 -6.06012 0.0571447
H -1.07976 5.12221 -2.79278
H 0.258301 -6.89573 0.0256075
H -6.07571 2.98203 -1.64185
H 2.63864 -6.36192 -0.0116708
H -4.85313 2.38167 -2.82532
H 5.55657 -4.11125 -0.100769
H -6.1109 -2.85789 -1.66641
H 6.67615 -1.93711 -0.0660322
H -4.86347 -2.2693 -2.83011
H 6.72691 1.82411 0.0615382
H 5.33576 0.0182073 -2.82072
H 5.66065 4.01441 0.208873
H 6.72498 -0.0583842 -1.67302
H 2.76366 6.32582 0.207193
H 4.12514 -5.20004 -1.76103
H 0.393495 6.88702 0.0204086
H 3.22256 -4.10247 -2.87212
H -3.22366 6.105 -0.0140608
H -1.28841 -5.2529 -2.84582
H -5.16063 4.62121 0.0683469
H -1.58477 -6.56807 -1.64658
H -6.83266 1.2914 0.0414636
C -1.64793 -0.681434 0.337594
C -1.38599 0.769536 -0.102813
C -0.445525 1.44561 0.909168
C 0.885616 0.675872 0.968053
C 0.623118 -0.778615 1.39726
C -0.317117 -1.45142 0.382847
C -0.733341 0.776873 -1.4963
C 1.53189 0.684453 -0.430051
C 0.331243 -1.43407 -1.01333
C 0.5955 0.0146728 -1.45269
O 1.1321 0.0759485 -2.77928
H -2.11407 -0.696195 1.33051
H -2.33869 -1.16496 -0.364056
H -2.33699 1.31464 -0.142419
H -0.261215 2.48252 0.598303
H -0.905057 1.47655 1.90417
H 1.55133 1.15408 1.69544
H 1.57155 -1.32796 1.45304
H 0.179248 -0.805482 2.39909
H -0.506142 -2.48788 0.686197
H -1.38729 0.308333 -2.24055
H -0.539636 1.80146 -1.83437
H 2.49062 0.146662 -0.406484
H 1.73429 1.71103 -0.758058
H 1.28385 -1.98172 -0.988144
H -0.311461 -1.91611 -1.75928
H 1.9222 -0.492013 -2.83369
