# Supplementary material for: Benchmarking Nanoscale Noncovalent Complexes at the Two-Hundred-Atom Scale with Converged Local CCSD(T)
Source: J Phys Chem A. 2026 May 23;130(22):4136–51. doi: 10.1021/acs.jpca.6c01097 (PMC13244456; doi:10.1021/acs.jpca.6c01097)
Supplement: Supplementary file 2 [file jp6c01097_si_002.zip › vL27-xyz/Cor-C60.xyz]

96
DLPNO-CCSD(T1)/CBS (VeryTightPNO, 7/8 CPS extrapolation) = -16.58 kcal/mol
C       -8.502769000      0.197204633    -10.685505983
C       -7.863632938      1.479700204    -10.375887063
C       -6.490279488      1.208889117     -9.941861605
C       -6.280848937     -0.241653514     -9.982390620
C       -7.524942255     -0.866957666    -10.441720494
C       -7.943825814     -2.095953933     -9.891034902
C       -9.356185298     -2.308160890     -9.562326512
C      -10.297259728     -1.284828729     -9.798229125
C       -9.861962723     -0.007817243    -10.370544913
C      -10.635349522      1.061094779     -9.732947024
C      -10.019978315      2.293809193     -9.434039834
C       -8.608258617      2.508322470     -9.762216820
C       -8.010196141      3.306643281     -8.688095966
C       -6.689632347      3.047090738     -8.268285525
C       -5.915908524      1.976600373     -8.906386359
C       -5.111907962      1.325415700     -7.871010391
C       -4.921587237     -0.069153332     -7.908943745
C       -5.505548005     -0.869650501     -8.986058107
C       -5.940150368     -2.149419695     -8.413689438
C       -7.135400762     -2.750163809     -8.857137123
C       -8.048937947     -3.365567225     -7.888977258
C       -9.420765898     -3.092147107     -8.325286738
C      -10.424656697     -2.823918293     -7.371975678
C      -11.401847356     -1.759555523     -7.617159808
C      -11.339915305     -1.005239700     -8.806731470
C      -11.549130569      0.445031820     -8.766629026
C      -11.813397320      1.085624000     -7.538839423
C      -11.174641412      2.367722397     -7.228691932
C      -10.295125997      2.959758746     -8.157928751
C       -9.052960296      3.585158255     -7.696487727
C       -8.736014651      3.593535154     -6.322624422
C       -7.363473021      3.324914025     -5.884383256
C       -6.359814720      3.055862338     -6.838656189
C       -5.383531078      1.991853530     -6.593791181
C       -5.448599461      1.237267991     -5.405241373
C       -5.249706060     -0.213447479     -5.449157432
C       -4.996728181     -0.851231980     -6.675541762
C       -5.616667305     -2.138910688     -6.983732306
C       -6.489544149     -2.734828801     -6.051685077
C       -7.732610428     -3.358036536     -6.514299013
C       -8.775359478     -3.077588115     -5.523159072
C      -10.095398154     -2.815548244     -5.943754218
C      -10.868611798     -1.745860384     -5.306294664
C      -11.676377345     -1.093645419     -6.340684171
C      -11.877918071      0.301191308     -6.302623170
C      -11.280352234      1.098787677     -5.228498249
C      -10.845242528      2.375948863     -5.800700790
C       -9.649558513      2.976715398     -5.356551100
C       -8.841548895      2.325300015     -4.321739651
C       -7.428260360      2.541194551     -4.647147344
C       -6.487568589      1.517118087     -4.411165815
C       -6.923345086      0.238015145     -3.837771256
C       -6.152287534     -0.832138756     -4.477779046
C       -6.763503201     -2.068275370     -4.774371593
C       -8.176250227     -2.279823789     -4.448526922
C       -8.920499479     -1.250626153     -3.834722915
C      -10.292088971     -0.978462368     -4.273511665
C      -10.501947396      0.471491204     -4.234092039
C       -9.260203444      1.096533197     -3.771320621
C       -8.282391077      0.032212386     -3.524428810
C       -2.557814256      1.517912292     -2.928581546
C       -2.302190494      1.760081831     -4.316910712
C       -2.171995916      0.637638558     -5.202378414
C       -2.314977758     -0.698283328     -4.693741230
C       -2.591288897     -0.908254561     -3.301164285
C       -2.696955277      0.230145007     -2.438466144
C       -1.974616271      0.853738109     -6.608670451
C       -2.274517693     -1.816759800     -5.592955331
C       -2.081179952     -1.600839717     -6.999426517
C       -1.922367739     -0.265483416     -7.506903885
C       -2.135271408     -2.709685410     -7.909542122
C       -2.363599049     -4.022501262     -7.385138512
C       -2.547809990     -4.231344705     -6.028252216
C       -2.518493430     -3.142399486     -5.098905748
C       -2.761868140     -3.324181607     -3.698915204
C       -2.794879363     -2.245795440     -2.830790843
H       -3.001051067     -2.401631440     -1.761733077
H       -2.941692700     -4.342508418     -3.324165048
H       -2.658003572      2.380940772     -2.254182493
H       -2.908845676      0.063435638     -1.372130022
H       -2.406517016     -4.868545754     -8.086560958
H       -2.737404458     -5.244674161     -5.645011151
C       -2.209745143      3.082110046     -4.858389875
C       -2.022805662      3.290627462     -6.214622221
C       -1.910789009      2.191091770     -7.125577663
H       -2.309608910      3.938084030     -4.175003110
H       -1.973131208      4.313211622     -6.616350515
C       -1.775818423      2.379379681     -8.539040375
C       -1.722678352      1.299873973     -9.405145434
C       -1.807092512     -0.044817483     -8.920721884
H       -1.730386532      3.406167414     -8.930412138
H       -1.636629335      1.463564651    -10.489256936
C       -1.996000927     -2.460076215     -9.313258415
H       -2.037352082     -3.314206544    -10.004823677
C       -1.833585450     -1.174346243     -9.801084882
H       -1.746232488     -0.998998466    -10.883283879
