# Supplementary material for: Benchmarking Nanoscale Noncovalent Complexes at the Two-Hundred-Atom Scale with Converged Local CCSD(T)
Source: J Phys Chem A. 2026 May 23;130(22):4136–51. doi: 10.1021/acs.jpca.6c01097 (PMC13244456; doi:10.1021/acs.jpca.6c01097)
Supplement: Supplementary file 2 [file jp6c01097_si_002.zip › vL27-xyz/C60-C60.xyz]

120
DLPNO-CCSD(T1)/CBS (VeryTightPNO, 7/8 CPS extrapolation) = -9.90 kcal/mol
C -3.485348000 4.917695000 0.682611000
C -3.426189000 4.052987000 -0.495894000
C -2.866561000 2.765956000 -0.083538000
C -2.579771000 2.835231000 1.349752000
C -2.962718000 4.164892000 1.823118000
C -3.210852000 6.286636000 0.561526000
C -3.093586000 4.593818000 -1.745825000
C -1.997391000 2.075347000 -0.939015000
C -1.436985000 2.209820000 1.867537000
C -2.186632000 4.812934000 2.793979000
C -2.865145000 6.851314000 -0.742908000
C -2.187873000 3.870883000 -2.639069000
C -0.804432000 1.430385000 -0.397653000
C -0.627351000 2.886012000 2.881391000
C -1.900910000 6.241851000 2.667715000
C -2.402092000 6.963093000 1.575484000
C -2.807435000 6.022732000 -1.871905000
C -1.651134000 2.638223000 -2.244456000
C -0.530591000 1.492693000 0.973211000
C -0.994798000 4.159951000 3.335025000
C -1.842544000 7.876339000 -0.535072000
C -1.341258000 4.853248000 -3.316198000
C -0.805225000 8.030014000 -1.464815000
C 0.278403000 1.587864000 -1.366804000
C 0.779229000 2.581227000 2.615293000
C -0.532316000 6.472050000 3.130234000
C -1.556549000 7.945644000 0.897865000
C -1.724724000 6.183302000 -2.842555000
C -0.244322000 2.334040000 -2.509675000
C 0.839050000 1.719024000 1.435941000
C 0.027971000 5.185412000 3.542540000
C 1.374977000 4.893812000 3.288028000
C 3.518642000 4.829600000 -0.710936000
C 2.995401000 5.582093000 -1.851102000
C 2.611613000 6.911614000 -1.377324000
C 2.897627000 6.981045000 0.055648000
C 3.458080000 5.694314000 0.467629000
C 3.245491000 3.460237000 -0.590119000
C 2.220469000 4.933707000 -2.822537000
C 1.469505000 7.537540000 -1.895038000
C 2.029496000 7.673426000 0.910715000
C 3.126597000 5.153437000 1.717374000
C 2.436626000 2.783498000 -1.604209000
C 1.028363000 5.587233000 -3.363112000
C 0.563404000 8.260013000 -1.002478000
C 1.683699000 7.109231000 2.215183000
C 2.841381000 3.724217000 1.843988000
C 2.899231000 2.895505000 0.714797000
C 1.935230000 3.504626000 -2.696938000
C 0.661040000 6.861397000 -2.909356000
C 0.837400000 8.326565000 0.370300000
C 2.220447000 5.876173000 2.609920000
C 1.590987000 1.801862000 -0.926059000
C 0.005814000 4.561886000 -3.571237000
C 0.277794000 7.413438000 2.480882000
C 1.758874000 3.563862000 2.814287000
C 1.876824000 1.871224000 0.507089000
C 0.566293000 3.275074000 -3.159258000
C -0.744920000 7.165153000 -2.642996000
C -0.245254000 8.165858000 1.340762000
C -2.702800000 -3.714332000 2.062003000
C -2.995549000 -5.144249000 1.963774000
C -2.027878000 -5.861955000 2.793587000
C -1.136850000 -4.875801000 3.404504000
C -1.554122000 -3.548534000 2.951997000
C -2.841157000 -2.891855000 0.935241000
C -3.414735000 -5.692012000 0.743722000
C -1.519911000 -7.097087000 2.368465000
C 0.224982000 -5.165875000 3.564241000
C -0.591583000 -2.566914000 2.678516000
C -3.278992000 -3.463796000 -0.338656000
C -2.884318000 -6.980934000 0.300019000
C -0.098538000 -7.399716000 2.535266000
C 1.229894000 -4.141480000 3.278935000
C -0.735491000 -1.711286000 1.501687000
C -1.836589000 -1.868616000 0.649785000
C -3.559385000 -4.833836000 -0.432281000
C -1.957260000 -7.668497000 1.094996000
C 0.755199000 -6.454704000 3.120244000
C 0.830491000 -2.870113000 2.845599000
C -2.544591000 -2.792519000 -1.411354000
C -2.700900000 -6.919376000 -1.150012000
C -2.121746000 -3.519619000 -2.532982000
C 0.342544000 -8.158339000 1.365001000
C 2.380598000 -4.797292000 2.658158000
C 0.597666000 -1.487287000 0.941553000
C -1.653375000 -1.807061000 -0.800424000
C -3.118080000 -5.592541000 -1.602603000
C -0.806254000 -8.324463000 0.474826000
C 2.087351000 -6.226909000 2.560377000
C 1.565670000 -2.199437000 1.773079000
C 2.669087000 -2.827517000 1.178846000
C 2.668858000 -6.032577000 -2.033282000
C 1.519943000 -6.198541000 -2.923558000
C 1.103138000 -4.871210000 -3.376074000
C 1.995246000 -3.885067000 -2.766247000
C 2.962555000 -4.602971000 -1.935718000
C 2.807085000 -6.854975000 -0.906748000
C 0.557335000 -7.179439000 -2.649568000
C -0.258792000 -4.581427000 -3.536339000
C 1.487256000 -2.650343000 -2.341260000
C 3.382860000 -4.055237000 -0.715570000
C 1.802344000 -7.878952000 -0.621157000
C -0.864135000 -6.877332000 -2.817007000
C -0.789249000 -3.292431000 -3.092668000
C 1.925136000 -2.080253000 -1.066831000
C 3.526082000 -4.913492000 0.460467000
C 3.244360000 -6.283140000 0.366711000
C 0.701652000 -8.037832000 -1.473967000
C -1.263416000 -5.605735000 -3.250467000
C 0.065005000 -2.347776000 -2.507486000
C 2.853263000 -2.766050000 -0.271538000
C 1.618935000 -7.940425000 0.828835000
C -1.598131000 -7.547976000 -1.744124000
C 0.773350000 -1.432443000 -0.445624000
C 3.085419000 -4.154498000 1.631084000
C 2.510010000 -6.954084000 1.439258000
C -0.630535000 -8.265423000 -0.914286000
C -2.414456000 -4.949427000 -2.630176000
C -0.375549000 -1.595249000 -1.334517000 
