# Supplementary material for: Benchmarking Nanoscale Noncovalent Complexes at the Two-Hundred-Atom Scale with Converged Local CCSD(T)
Source: J Phys Chem A. 2026 May 23;130(22):4136–51. doi: 10.1021/acs.jpca.6c01097 (PMC13244456; doi:10.1021/acs.jpca.6c01097)
Supplement: Supplementary file 2 [file jp6c01097_si_002.zip › vL27-xyz/S12L-4a.xyz]

148
DLPNO-CCSD(T1)/CBS (VeryTightPNO, 7/8 CPS extrapolation) = -39.43 kcal/mol
C 2.33811 -1.38373 -6.34339
C 1.50186 -0.704065 -5.44392
C 1.50186 0.704065 -5.44392
C 2.33811 1.38373 -6.34339
C 3.1514 0.697153 -7.24032
C 3.1514 -0.697153 -7.24032
C 0.706866 1.51766 -4.48856
C 1.37995 2.41713 -3.66283
C 0.725209 3.3467 -2.84299
C -0.725209 3.3467 -2.84299
C -1.37995 2.41713 -3.66283
C -0.706866 1.51766 -4.48856
C 1.4758 4.26184 -1.97436
C 0.714907 5.24592 -1.37845
C -0.714907 5.24592 -1.37845
C -1.4758 4.26184 -1.97436
C -1.14861 5.96848 -0.240822
C 0.0 6.41106 0.463402
C 1.14861 5.96848 -0.240822
C 0.0 6.65393 1.82831
C -1.31068 6.6257 2.43836
C -2.43758 6.19731 1.74831
C -2.37292 5.74855 0.375759
C -3.25258 4.87105 -0.353906
C -2.82228 4.15998 -1.47063
C 1.31068 6.6257 2.43836
C 2.43758 6.19731 1.74831
C 2.37292 5.74855 0.375759
C 3.25258 4.87105 -0.353906
C 2.82228 4.15998 -1.47063
C -1.50186 0.704065 -5.44392
C -1.50186 -0.704065 -5.44392
C -2.33811 -1.38373 -6.34339
C -3.1514 -0.697153 -7.24032
C -3.1514 0.697153 -7.24032
C -2.33811 1.38373 -6.34339
C 0.706866 -1.51766 -4.48856
C 1.37995 -2.41713 -3.66283
C 0.725209 -3.3467 -2.84299
C -0.725209 -3.3467 -2.84299
C -1.37995 -2.41713 -3.66283
C -0.706866 -1.51766 -4.48856
C -1.4758 -4.26184 -1.97436
C -0.714907 -5.24592 -1.37845
C 0.714907 -5.24592 -1.37845
C 1.4758 -4.26184 -1.97436
C 1.14861 -5.96848 -0.240822
C 0.0 -6.41106 0.463402
C -1.14861 -5.96848 -0.240822
C -2.82228 -4.15998 -1.47063
C -3.25258 -4.87105 -0.353906
C -2.37292 -5.74855 0.375759
C -2.43758 -6.19731 1.74831
C -1.31068 -6.6257 2.43836
C 0.0 -6.65393 1.82831
C 2.82228 -4.15998 -1.47063
C 3.25258 -4.87105 -0.353906
C 2.37292 -5.74855 0.375759
C 2.43758 -6.19731 1.74831
C 1.31068 -6.6257 2.43836
H -4.24865 4.66735 0.0311688
H -3.50523 3.43202 -1.9
H 3.50523 3.43202 -1.9
H 4.24865 4.66735 0.0311688
H 3.37179 6.10477 2.29676
H 1.41122 6.85047 3.4974
H -1.41122 6.85047 3.4974
H -3.37179 6.10477 2.29676
H -3.37179 -6.10477 2.29676
H -1.41122 -6.85047 3.4974
H 1.41122 -6.85047 3.4974
H 3.37179 -6.10477 2.29676
H 4.24865 -4.66735 0.0311688
H 3.50523 -3.43202 -1.9
H -3.50523 -3.43202 -1.9
H -4.24865 -4.66735 0.0311688
H 2.46638 2.41419 -3.68276
H -2.46638 2.41419 -3.68276
H 2.46638 -2.41419 -3.68276
H -2.46638 -2.41419 -3.68276
H -2.33347 2.47031 -6.3347
H -3.77935 1.24803 -7.93458
H -3.77935 -1.24803 -7.93458
H -2.33347 -2.47031 -6.3347
H 2.33347 2.47031 -6.3347
H 3.77935 1.24803 -7.93458
H 3.77935 -1.24803 -7.93458
H 2.33347 -2.47031 -6.3347
C -3.48233 0.698344 2.9166
C -3.0337 1.42529 1.74055
C -2.30569 2.5983 2.19123
C -2.30629 2.6004 3.64388
C -1.17422 3.02472 1.49514
C -2.60178 0.726898 0.609431
C -3.03258 1.42475 4.09289
C -3.48233 -0.698344 2.9166
C -2.60069 0.72652 5.22277
C -1.17612 3.03241 4.34282
C 0.0 3.47329 2.22115
C -0.726316 2.30098 0.31951
C 0.0 3.4786 3.61641
C -0.726897 2.3054 5.51788
C -1.42512 1.17542 5.9491
C -2.60069 -0.72652 5.22277
C -3.03258 -1.42475 4.09289
C -3.0337 -1.42529 1.74055
C -2.60178 -0.726898 0.609431
C -1.42461 1.17389 -0.115961
C 1.17422 3.02472 1.49514
C 0.726316 2.30098 0.31951
C -1.42461 -1.17389 -0.115961
C -0.698892 0.0 -0.56985
C -2.30629 -2.6004 3.64388
C -2.30569 -2.5983 2.19123
C -1.42512 -1.17542 5.9491
C -0.69827 0.0 6.39785
C 0.726897 2.3054 5.51788
C 1.17612 3.03241 4.34282
C 2.30629 2.6004 3.64388
C 2.30569 2.5983 2.19123
C 1.42461 1.17389 -0.115961
C 0.698892 0.0 -0.56985
C -1.17422 -3.02472 1.49514
C -0.726316 -2.30098 0.31951
C -0.726897 -2.3054 5.51788
C -1.17612 -3.03241 4.34282
C 0.69827 0.0 6.39785
C 1.42512 1.17542 5.9491
C 3.0337 1.42529 1.74055
C 2.60178 0.726898 0.609431
C 1.42461 -1.17389 -0.115961
C 0.726316 -2.30098 0.31951
C 0.0 -3.47329 2.22115
C 0.0 -3.4786 3.61641
C 0.726897 -2.3054 5.51788
C 1.42512 -1.17542 5.9491
C 2.60069 0.72652 5.22277
C 3.03258 1.42475 4.09289
C 2.60069 -0.72652 5.22277
C 3.48233 0.698344 2.9166
C 2.60178 -0.726898 0.609431
C 1.17422 -3.02472 1.49514
C 1.17612 -3.03241 4.34282
C 2.30629 -2.6004 3.64388
C 3.03258 -1.42475 4.09289
C 3.48233 -0.698344 2.9166
C 3.0337 -1.42529 1.74055
C 2.30569 -2.5983 2.19123
