# Supplementary material for: Benchmarking Nanoscale Noncovalent Complexes at the Two-Hundred-Atom Scale with Converged Local CCSD(T)
Source: J Phys Chem A. 2026 May 23;130(22):4136–51. doi: 10.1021/acs.jpca.6c01097 (PMC13244456; doi:10.1021/acs.jpca.6c01097)
Supplement: Supplementary file 2 [file jp6c01097_si_002.zip › vL27-xyz/CiM-d.xyz]

160
DLPNO-CCSD(T1)/CBS (VeryTightPNO, 7/8 CPS extrapolation) = -74.16 kcal/mol
O          1.63457        3.46401        3.87097
O         -1.72832        4.77785        0.68901
N          0.84818        4.59586        2.04792
H          0.99986        4.79999        1.05410
N         -2.38743        3.64506        2.53487
C          1.75627        3.84587        2.71239
C         -0.38587        5.04144        2.66929
H         -0.38281        4.63020        3.68786
C         -1.56270        4.47017        1.87493
C         -3.53491        3.01501        1.90989
H         -3.27233        2.72057        0.88682
C         -4.75037        3.94865        1.84201
H         -5.08928        4.21433        2.85520
H         -5.57141        3.45865        1.30124
H         -4.47803        4.86688        1.30310
O          3.47200       -1.62590        3.87123
O          4.79117        1.73040        0.68809
N          4.61008       -0.84702        2.04881
H          4.81459       -1.00106        1.05540
N          3.65448        2.38471        2.53318
C          3.85551       -1.75112        2.71358
C          5.05747        0.38760        2.66782
H          4.64899        0.38553        3.68750
C          4.48334        1.56336        1.87380
C          3.01976        3.52928        1.90754
H          2.72515        3.26461        0.88504
C          3.94892        4.74805        1.83753
H          4.21415        5.08903        2.85015
H          3.45545        5.56668        1.29628
H          4.86769        4.47847        1.29818
O         -3.47151        1.62666        3.87126
O         -4.79132       -1.73043        0.68908
N         -4.60978        0.84754        2.04906
H         -4.81422        1.00134        1.05560
N         -3.65378       -2.38360        2.53399
C         -3.85501        1.75165        2.71359
C         -5.05740       -0.38687        2.66835
H         -4.64902       -0.38459        3.68807
C         -4.48326       -1.56286        1.87467
C         -3.01897       -3.52813        1.90840
H         -2.72417       -3.26336        0.88598
C         -3.94811       -4.74691        1.83814
H         -4.21340       -5.08805        2.85069
H         -3.45459       -5.56543        1.29678
H         -4.86685       -4.47725        1.29878
O         -1.63380       -3.46297        3.87188
O          1.72883       -4.77750        0.68962
N         -0.84761       -4.59491        2.04876
H         -0.99956       -4.79899        1.05496
N          2.38815       -3.64470        2.53537
C         -1.75554       -3.84477        2.71330
C          0.38639       -5.04077        2.66999
H          0.38353       -4.62953        3.68856
C          1.56330       -4.46978        1.87554
C          3.53557       -3.01472        1.91020
H          3.27297       -2.72057        0.88705
C          4.75110       -3.94826        1.84260
H          5.09006       -4.21361        2.85587
H          5.57209       -3.45837        1.30167
H          4.47884       -4.86669        1.30398
H         -2.20197        3.34989        3.49266
H         -3.35913       -2.19713        3.49177
H          2.20266       -3.34922        3.49306
H          3.35984        2.19843        3.49099
C          6.58418        0.47916        2.70479
H          6.99943       -0.37429        3.26008
H          6.98675        0.47168        1.68083
H          6.90732        1.41092        3.19479
C          0.47765       -6.56750        2.71163
H         -0.37616       -6.98086        3.26776
H          0.47054       -6.97311        1.68886
H          1.40910       -6.88934        3.20311
C         -6.58411       -0.47821        2.70514
H         -6.99933        0.37545        3.26014
H         -6.98654       -0.47097        1.68112
H         -6.90746       -1.40980        3.19535
C         -0.47747        6.56814        2.71092
H          0.37632        6.98172        3.26694
H         -0.47057        6.97375        1.68815
H         -1.40892        6.88979        3.20251
O          1.68502       -3.43881       -3.87139
O         -1.65818       -4.80196       -0.68937
N          0.91478       -4.58194       -2.04851
H          1.06947       -4.78463       -1.05486
N         -2.33507       -3.67910       -2.53489
C          1.81223       -3.81916       -2.71291
C         -0.31267       -5.04505       -2.67012
H         -0.31564       -4.63317       -3.68844
C         -1.49771       -4.49167       -1.87531
C         -3.49212       -3.06683       -1.90990
H         -3.23466       -2.76990       -0.88628
C         -4.69368       -4.01847       -1.84407
H         -5.02765       -4.28822       -2.85784
H         -5.52250       -3.54120       -1.30376
H         -4.40831       -4.93307       -1.30573
O          3.44861        1.67564       -3.87125
O          4.81579       -1.66104       -0.68754
N          4.59707        0.91397       -2.04805
H          4.79881        1.07122       -1.05456
N          3.68944       -2.33118       -2.53326
C          3.82979        1.80679       -2.71349
C          5.06335       -0.31383       -2.66670
H          4.65593       -0.31773       -3.68680
C          4.50603       -1.49809       -1.87332
C          3.07140       -3.48526       -1.90834
H          2.77368       -3.22579       -0.88543
C          4.01796       -4.69068       -1.83997
H          4.28782       -5.02664       -2.85305
H          3.53641       -5.51698       -1.29962
H          4.93290       -4.40858       -1.30050
O         -3.44904       -1.67639       -3.87026
O         -4.81628        1.66088       -0.68740
N         -4.59779       -0.91472       -2.04728
H         -4.79987       -1.07196       -1.05387
N         -3.68958        2.33012       -2.53322
C         -3.83042       -1.80757       -2.71257
C         -5.06401        0.31304       -2.66608
H         -4.65678        0.31666       -3.68626
C         -4.50639        1.49741       -1.87307
C         -3.07157        3.48438       -1.90864
H         -2.77382        3.22518       -0.88568
C         -4.01822        4.68975       -1.84053
H         -4.28815        5.02543       -2.85368
H         -3.53672        5.51623       -1.30041
H         -4.93311        4.40771       -1.30093
O         -1.68512        3.43766       -3.87168
O          1.65838        4.80169       -0.69026
N         -0.91515        4.58129       -2.04899
H         -1.07005        4.78409       -1.05539
N          2.33426        3.67828       -2.53575
C         -1.81244        3.81827       -2.71331
C          0.31217        5.04482       -2.67055
H          0.31508        4.63333       -3.68903
C          1.49740        4.49130       -1.87611
C          3.49127        3.06593       -1.91074
H          3.23359        2.76872       -0.88724
C          4.69276        4.01762       -1.84453
H          5.02689        4.28749       -2.85821
H          5.52147        3.54030       -1.30412
H          4.40722        4.93213       -1.30613
H         -3.39285        2.14755       -3.49110
H          2.15334        3.38032       -3.49355
H          3.39260       -2.14891       -3.49116
H         -2.15433       -3.38116       -3.49273
C          6.59130       -0.38267       -2.70203
H          6.99447        0.47680       -3.25693
H          6.99257       -0.36918       -1.67762
H          6.92878       -1.30957       -3.19159
C          0.38126        6.57271       -2.71250
H         -0.47846        6.97360       -3.26866
H          0.36834        6.97834       -1.68979
H          1.30792        6.90795       -3.20406
C         -6.59194        0.38208       -2.70108
H         -6.99538       -0.47743       -3.25572
H         -6.99299        0.36885       -1.67658
H         -6.92941        1.30893       -3.19074
C         -0.38208       -6.57291       -2.71270
H          0.47748       -6.97373       -3.26917
H         -0.36907       -6.97900       -1.69017
H         -1.30887       -6.90775       -3.20429
