# Supplementary material for: Benchmarking Nanoscale Noncovalent Complexes at the Two-Hundred-Atom Scale with Converged Local CCSD(T)
Source: J Phys Chem A. 2026 May 23;130(22):4136–51. doi: 10.1021/acs.jpca.6c01097 (PMC13244456; doi:10.1021/acs.jpca.6c01097)
Supplement: Supplementary file 2 [file jp6c01097_si_002.zip › vL27-xyz/CiM-e.xyz]

174
DLPNO-CCSD(T1)/CBS (VeryTightPNO, 7/8 CPS extrapolation) = -67.10 kcal/mol
 C                  1.30278400    0.52031800   -0.14216500
 H                  2.31951800    0.92670200   -0.11120200
 C                  1.09710300   -0.85897600   -0.14448300
 C                  2.23958800   -1.83014900   -0.17216200
 O                  2.29925400   -2.78344100    0.59371400
 N                  3.16948100   -1.62197600   -1.12923900
 H                  2.97711400   -0.90840400   -1.82362900
 C                  4.07958500   -2.68278700   -1.48854200
 H                  4.45232700   -3.13350800   -0.55294100
 C                  5.24295800   -2.15403800   -2.32374700
 H                  5.81004300   -3.00563000   -2.72119200
 H                  4.85154700   -1.61525400   -3.20162900
 C                  6.15323000   -1.23275800   -1.52711400
 H                  5.57568400   -0.48709400   -0.95289600
 H                  6.73518700   -1.79140500   -0.77714800
 C                  7.11725400   -0.49418000   -2.41943700
 O                  7.07723200   -0.46617200   -3.61886300
 O                  8.04952300    0.16084200   -1.71023000
 C                  8.97921300    0.92191200   -2.46782100
 H                  9.65813600    1.38624900   -1.74610400
 H                  8.45953600    1.69023700   -3.05560200
 H                  9.53569100    0.27313100   -3.15719900
 C                  3.29740700   -3.78757900   -2.21337100
 O                  2.10442200   -3.80224700   -2.33724700
 O                  4.11141300   -4.72621900   -2.68792500
 C                  3.47694700   -5.84635000   -3.29995700
 H                  4.28346600   -6.50498600   -3.63589600
 H                  2.86949500   -5.51446400   -4.15201900
 H                  2.84436800   -6.35353200   -2.56275800
 C                  0.19673900    1.37964100   -0.14451600
 C                 -1.10057800    0.86809500   -0.14114200
 C                  0.46646900    2.85463800   -0.17260500
 H                 -1.96090800    1.54537300   -0.10934800
 C                 -1.29173600   -0.51942100   -0.14382500
 O                  1.26301600    3.38308700    0.59233500
 N                 -0.17996200    3.55578400   -1.12895100
 C                 -0.20007700   -1.38720700   -0.14127700
 C                 -2.70404500   -1.02317700   -0.17107000
 H                 -0.70267000    3.03244000   -1.82266900
 C                  0.28228600    4.87485000   -1.48826200
 H                 -0.35653200   -2.47090600   -0.10975900
 O                 -3.55922600   -0.59804900    0.59495900
 N                 -2.98922900   -1.93245000   -1.12814900
 H                  0.48466500    5.42403500   -0.55293600
 C                 -0.75793300    5.61577800   -2.32479900
 C                  1.63054700    4.75170100   -2.21260600
 H                 -2.27531500   -2.12314400   -1.82264100
 C                 -4.36321200   -2.19020100   -1.48667300
 H                 -0.30559800    6.53382500   -2.72144800
 H                 -1.02619200    5.00687000   -3.20311600
 C                 -2.01283300    5.94017900   -1.52982300
 O                  2.23933000    3.72611700   -2.34020800
 O                  2.03675900    5.92748100   -2.68320500
 H                 -4.93941300   -2.28853100   -0.55085300
 C                 -4.48705200   -3.46159400   -2.32270200
 C                 -4.92980000   -0.96010000   -2.21027500
 H                 -2.36795100    5.06631800   -0.95577900
 H                 -1.82310000    6.72429500   -0.77993000
 C                 -3.13476500    6.40217400   -2.42361100
 C                  3.32281800    5.93934400   -3.29773700
 H                 -5.50822200   -3.52692000   -2.71981100
 H                 -3.82504700   -3.39135500   -3.20075200
 C                 -4.14369200   -4.71102200   -1.52697400
 O                 -4.34570100    0.08001500   -2.33582200
 O                 -6.15094300   -1.19507900   -2.68195000
 O                 -3.13705500    6.35387100   -3.62305800
 O                 -4.17095400    6.87798400   -1.71576200
 H                  3.49059600    6.96849900   -3.62913200
 H                  3.33647600    5.25135800   -4.15310800
 H                  4.07951900    5.64071500   -2.56358000
 H                 -3.20890700   -4.58385600   -0.95311600
 H                 -4.91811600   -4.93630200   -0.77682500
 C                 -3.98620600   -5.91458300   -2.42007300
 C                 -6.80410600   -0.08571200   -3.29392600
 C                 -5.29531000    7.29888200   -2.47484400
 O                 -3.94262000   -5.89316900   -3.61950800
 O                 -3.88479000   -7.04990800   -1.71160400
 H                 -7.77796400   -0.45496200   -3.62916800
 H                 -6.21341200    0.27415700   -4.14639900
 H                 -6.92675800    0.71588600   -2.55688200
 H                 -6.03933100    7.65144900   -1.75405200
 H                 -5.69685100    6.46354800   -3.06378300
 H                 -5.01364700    8.10670900   -3.16325300
 C                 -3.69101400   -8.23517800   -2.46997500
 H                 -3.62838300   -9.05575500   -1.74875900
 H                 -2.76592200   -8.16920400   -3.05796400
 H                 -4.53133400   -8.39213100   -3.15921600
 H                  1.06105100   -3.12013100    1.94306000
 H                  2.17279500    2.47797100    1.94277900
 H                 -3.23165600    0.64207900    1.94508400
 N                  0.35969800   -3.57927000    2.52969200
 N                  2.92115300    2.10056500    2.52957200
 N                 -3.27845700    1.47916200    2.53153900
 C                 -0.56276800   -2.83615000    3.19381500
 C                  0.07517900   -4.96580800    2.25823900
 C                  2.73917200    0.93016800    3.19381400
 C                  4.26402200    2.54828600    2.25844500
 C                 -2.17329800    1.90669400    3.19485700
 C                 -4.33731600    2.41853000    2.26033100
 C                 -0.23995500   -1.37435400    3.29855600
 O                 -1.59674400   -3.31352700    3.62572300
 C                 -1.31021900   -0.47724100    3.30869000
 C                  1.07014800   -0.89680100    3.30791400
 H                 -2.32440900   -0.88252800    3.30147000
 C                 -1.06875400    0.89617400    3.29909200
 H                  1.92820600   -1.57249400    3.30004400
 C                  1.31191000    0.47865700    3.29851700
 C                  0.24325900    1.37446200    3.30840900
 H                  0.39942900    2.45541200    3.30101300
 O                 -2.06923900    3.04103300    3.62608700
 O                  3.66964600    0.27361600    3.62591700
 H                  0.04103600   -5.53912700    3.19761500
 C                  1.12136400   -5.53600400    1.29852200
 C                 -1.29755500   -5.09575100    1.60726000
 H                  0.86514100   -6.57938300    1.06431800
 H                  1.07305100   -4.97382200    0.35306700
 C                  2.53853000   -5.45536700    1.85159300
 O                 -1.68672200   -4.39092900    0.70879700
 O                 -1.98010500   -6.11904500    2.09902500
 H                  2.75953200   -4.47115700    2.28253300
 H                  2.70479100   -6.19511000    2.65221600
 C                  3.55727900   -5.71597300    0.77466500
 C                 -3.29574900   -6.30110600    1.59528800
 O                  3.32915300   -6.24254300   -0.28401800
 O                  4.78301100   -5.31540500    1.13035300
 H                 -3.74448600   -7.09819600    2.19606200
 H                 -3.27501900   -6.58926200    0.53569200
 H                 -3.86840900   -5.37032300    1.71006100
 C                  5.82390500   -5.61401900    0.21037600
 H                  6.73430200   -5.16570600    0.62085800
 H                  5.59492600   -5.20407600   -0.78311700
 H                  5.94860000   -6.70184900    0.11354600
 H                  4.77725100    2.80554900    3.19796400
 C                  4.23408600    3.73952400    1.29896100
 C                  5.06377500    1.42504800    1.60750500
 H                  5.26558700    4.03954700    1.06420900
 H                  3.77082300    3.41657300    0.35378300
 C                  3.45595000    4.92632300    1.85277100
 O                  4.64865800    0.73549600    0.70880300
 O                  6.29094300    1.34587800    2.10003700
 H                  2.49289400    4.62564000    2.28322900
 H                  4.01350100    5.43931000    2.65392900
 C                  3.17287200    5.93984300    0.77656300
 C                  7.10697600    0.29767600    1.59686600
 O                  3.74334400    6.00625700   -0.28187000
 O                  2.21275900    6.80060600    1.13238600
 H                  8.02156900    0.30829100    2.19774100
 H                  7.34617400    0.45933700    0.53722300
 H                  6.58761600   -0.66382000    1.71205200
 C                  1.95076700    7.85161900    0.21273600
 H                  1.10780700    8.41612700    0.62388800
 H                  1.70937300    7.44855400   -0.78062700
 H                  2.83068000    8.50320800    0.11542600
 H                 -4.81624300    2.73508900    3.19985400
 C                 -5.35459800    1.79672600    1.30153700
 C                 -3.76446700    3.67224600    1.60827000
 H                 -6.13058500    2.53973700    1.06724900
 H                 -4.84375600    1.55720300    0.35604000
 C                 -5.99254300    0.52914800    1.85566200
 O                 -2.95979700    3.65688500    0.70952500
 O                 -4.31003900    4.77494800    2.09948600
 H                 -5.25017300   -0.15424500    2.28579100
 H                 -6.71536400    0.75533700    2.65707000
 C                 -6.72891400   -0.22290100    0.77971600
 C                 -3.81154500    6.00541000    1.59423100
 O                 -7.07403500    0.23855300   -0.27767400
 O                 -6.99134400   -1.48574300    1.13430600
 H                 -4.27879200    6.79271300    2.19379900
 H                 -4.07136200    6.12966900    0.53439100
 H                 -2.71921900    6.03776800    1.70925000
 C                 -7.77140000   -2.23805200    0.21529000
 H                 -7.83714200   -3.25077000    0.62563200
 H                 -7.30320700   -2.24420900   -0.77884700
 H                 -8.77617900   -1.80264000    0.11995800
