# Supplementary material for: Benchmarking Nanoscale Noncovalent Complexes at the Two-Hundred-Atom Scale with Converged Local CCSD(T)
Source: J Phys Chem A. 2026 May 23;130(22):4136–51. doi: 10.1021/acs.jpca.6c01097 (PMC13244456; doi:10.1021/acs.jpca.6c01097)
Supplement: Supplementary file 2 [file jp6c01097_si_002.zip › vL27-xyz/CiM-a.xyz]

126
DLPNO-CCSD(T1)/CBS (VeryTightPNO, 7/8 CPS extrapolation) = -41.51 kcal/mol
 C                  4.90011200   -2.45613900    0.26795800
 C                  5.14122000   -1.02644800    0.23590800
 N                  4.07200600   -0.28273000   -0.25575400
 C                  2.87598200   -0.76405700   -0.71772200
 N                  2.72895200   -2.13709100   -0.68251100
 C                  3.73044200   -2.93677000   -0.18986800
 O                  6.16411800   -0.46905800    0.58969200
 O                  1.99337700   -0.03120300   -1.13279600
 C                  1.48420300   -2.70887400   -1.21523500
 C                  0.25154400   -2.33402800   -0.39906100
 C                 -0.84841300   -3.37064700   -0.60369200
 N                 -2.10372700   -2.83247900   -0.60759600
 C                 -3.33213100   -3.50681500   -0.62715700
 O                 -0.59115700   -4.55233600   -0.70261200
 N                 -4.38565200   -2.70579800   -0.42334400
 C                 -5.61316300   -3.24405600   -0.41031500
 C                 -5.83760800   -4.60930700   -0.62037000
 C                 -4.72821400   -5.40819500   -0.83248700
 C                 -3.44518600   -4.87877100   -0.83775400
 N                 -6.63315900   -2.33379400   -0.15173300
 C                 -7.99639800   -2.55906900   -0.16393400
 O                 -8.50620600   -3.62231700   -0.43423800
 C                 -8.80149700   -1.32166400    0.19288700
 C                -10.29826100   -1.59401300    0.22181900
 C                -11.10429400   -0.34725600    0.57619600
 C                -12.60860200   -0.60547500    0.61180900
 C                -13.42154900    0.63674900    0.96842100
 C                -14.92603500    0.37896400    1.00413800
 C                -15.73687400    1.62199500    1.36181400
 C                -17.24665600    1.35896200    1.38916800
 C                -18.02925300    2.57805000    1.77889800
 C                -18.91519200    3.19113100    1.00452300
 H                  5.67524000   -3.10250400    0.64809500
 H                  4.18629400    0.74524500   -0.29798100
 H                  3.50770600   -3.99637000   -0.19706400
 H                  1.59887200   -3.79190800   -1.20865500
 H                  1.36906100   -2.37383900   -2.24719000
 H                 -0.08858300   -1.32818600   -0.63983200
 H                  0.50060000   -2.36473300    0.66735700
 H                 -2.15819600   -1.81771600   -0.65320700
 H                 -6.84140500   -4.99907300   -0.60998600
 H                 -4.86423500   -6.47075100   -0.99661400
 H                 -2.56639600   -5.48042300   -0.99779800
 H                 -6.34472100   -1.39548200    0.11984400
 H                 -8.55766500   -0.53497000   -0.52973700
 H                 -8.44745400   -0.94303900    1.15772400
 H                -10.50561100   -2.39050300    0.94250800
 H                -10.61343800   -1.98047200   -0.75161300
 H                -10.89042800    0.44595000   -0.15049900
 H                -10.77913300    0.03409800    1.55172800
 H                -12.82190300   -1.39975300    1.33697000
 H                -12.93370400   -0.98477000   -0.36422600
 H                -13.20760400    1.43102600    0.24318500
 H                -13.09560000    1.01521600    1.94478400
 H                -15.14102900   -0.41551300    1.72886500
 H                -15.25241500    0.00168800    0.02760300
 H                -15.52796000    2.42012200    0.64119000
 H                -15.41631800    1.99654700    2.34113200
 H                -17.44963100    0.55111100    2.10258200
 H                -17.57830300    1.00841200    0.40662100
 H                -17.82100200    2.98153600    2.76868500
 H                -19.44105900    4.07950000    1.33325000
 H                -19.14594600    2.81871700    0.01116400
 C                 -4.90006100    2.45629600    0.26716200
 C                 -5.14118500    1.02660300    0.23515900
 N                 -4.07194100    0.28283900   -0.25637700
 C                 -2.87588200    0.76414100   -0.71827300
 N                 -2.72886100    2.13717500   -0.68317600
 C                 -3.73036100    2.93689500   -0.19061600
 O                 -6.16411300    0.46925900    0.58891600
 O                 -1.99322100    0.03126600   -1.13320600
 C                 -1.48400200    2.70890200   -1.21570100
 C                 -0.25156700    2.33432500   -0.39906000
 C                  0.84843500    3.37088500   -0.60373400
 N                  2.10374800    2.83272200   -0.60735200
 C                  3.33217000    3.50702900   -0.62692400
 O                  0.59118500    4.55254900   -0.70297500
 N                  4.38565300    2.70597700   -0.42307600
 C                  5.61318500    3.24418700   -0.41003600
 C                  5.83767700    4.60942700   -0.62012900
 C                  4.72831500    5.40835300   -0.83227200
 C                  3.44526500    4.87897600   -0.83753900
 N                  6.63314800    2.33389900   -0.15142200
 C                  7.99640000    2.55913800   -0.16359200
 O                  8.50624200    3.62235000   -0.43396200
 C                  8.80145000    1.32170600    0.19323800
 C                 10.29822900    1.59398100    0.22210200
 C                 11.10421900    0.34717100    0.57639100
 C                 12.60854400    0.60530600    0.61191000
 C                 13.42144800   -0.63698500    0.96838600
 C                 14.92595300   -0.37929100    1.00398800
 C                 15.73674800   -1.62240000    1.36149800
 C                 17.24655100   -1.35946900    1.38870700
 C                 18.02910600   -2.57863800    1.77827300
 C                 18.91488600   -3.19175500    1.00374600
 H                 -5.67521000    3.10267900    0.64722300
 H                 -4.18623200   -0.74515200   -0.29853700
 H                 -3.50760600    3.99649100   -0.19785200
 H                 -1.59874100    3.79193000   -1.20944300
 H                 -1.36854300    2.37358500   -2.24752600
 H                  0.08861100    1.32839400   -0.63940200
 H                 -0.50092200    2.36541300    0.66727600
 H                  2.15823300    1.81795900   -0.65271700
 H                  6.84148700    4.99915900   -0.60973300
 H                  4.86438000    6.47090100   -0.99641600
 H                  2.56649100    5.48064400   -0.99761900
 H                  6.34469400    1.39562100    0.12026200
 H                  8.55755900    0.53500700   -0.52936400
 H                  8.44741700    0.94311700    1.15809100
 H                 10.50565900    2.39043500    0.94280800
 H                 10.61337300    1.98045700   -0.75133300
 H                 10.89026500   -0.44599900   -0.15031600
 H                 10.77910100   -0.03419800    1.55193200
 H                 12.82194400    1.39953000    1.33710200
 H                 12.93359300    0.98464000   -0.36412700
 H                 13.20739500   -1.43120800    0.24312300
 H                 13.09555900   -1.01548800    1.94475500
 H                 15.14106200    0.41512000    1.72875200
 H                 15.25226600   -0.00196600    0.02745000
 H                 15.52770600   -2.42046500    0.64084300
 H                 15.41627100   -1.99699500    2.34082600
 H                 17.44966000   -0.55167700    2.10214900
 H                 17.57811400   -1.00888200    0.40614500
 H                 17.82095800   -2.98215400    2.76807000
 H                 19.44072600   -4.08018300    1.33235800
 H                 19.14553200   -2.81931400    0.01037200
