# Supplementary material for: Benchmarking Nanoscale Noncovalent Complexes at the Two-Hundred-Atom Scale with Converged Local CCSD(T)
Source: J Phys Chem A. 2026 May 23;130(22):4136–51. doi: 10.1021/acs.jpca.6c01097 (PMC13244456; doi:10.1021/acs.jpca.6c01097)
Supplement: Supplementary file 2 [file jp6c01097_si_002.zip › vL27-xyz/S12L-5b.xyz]

142
DLPNO-CCSD(T1)/CBS (VeryTightPNO, 7/8 CPS extrapolation) = -29.82 kcal/mol
C 2.7235 1.87331 -7.48453
C 2.81576 0.741129 -8.29034
C 2.5516 -0.508718 -7.73626
C 2.2305 -0.581208 -6.3788
N 2.16546 0.502748 -5.59031
C 2.38896 1.70733 -6.13905
C 1.87805 -1.92262 -5.77776
O 1.73192 -2.92045 -6.48329
C 2.20141 2.93119 -5.27085
O 2.28035 4.06697 -5.73821
N 1.72885 -1.89018 -4.42475
C 1.22831 -2.94256 -3.60766
C -0.075857 -3.42457 -3.78739
C -0.556509 -4.38962 -2.89454
C 0.20521 -4.86932 -1.82792
C 1.50734 -4.3715 -1.68701
C 2.03888 -3.42833 -2.56694
C -0.360197 -5.87244 -0.803573
C -1.63312 -6.57163 -1.34394
C -2.16324 -7.65017 -0.392853
C -1.10939 -8.73373 -0.146158
C 0.182072 -8.1031 0.382232
C 0.684864 -6.99221 -0.54961
C -0.687386 -5.0701 0.47269
C -1.85579 -4.30165 0.543078
C -2.17926 -3.53738 1.66374
C -1.28271 -3.51432 2.74791
C -0.0954143 -4.26402 2.71318
C 0.17105 -5.03297 1.57333
C -3.4699 -2.76144 1.72284
N -1.54891 -2.62297 3.82262
C -1.62664 -2.9403 5.14499
O -1.61345 -4.08146 5.60508
C 0.895998 -4.22402 3.84404
C -0.957621 -2.90595 -4.89054
C 3.45162 -2.92584 -2.40755
C -1.70368 -1.72887 6.04551
N -1.58715 -0.515683 5.48357
C -1.55476 0.560014 6.28534
C -1.66864 0.469919 7.67453
C -1.82373 -0.789666 8.24731
C -1.83069 -1.91294 7.42397
C -1.32121 1.91184 5.65219
O -1.07963 2.90577 6.33628
N 1.91893 2.62859 -3.97445
C 1.49743 3.52786 -2.95653
C 0.31758 4.27331 -3.10127
C -0.120089 5.04417 -2.01446
C 0.563634 5.07942 -0.798085
C 1.73825 4.32259 -0.69389
C 2.22825 3.56058 -1.75327
C 0.0726137 5.90589 0.40728
C -1.10903 6.82833 0.0237983
C -1.54823 7.7315 1.18279
C -0.392384 8.61494 1.664
C 0.823878 7.7575 2.02978
C 1.22548 6.84226 0.866914
C -0.335651 4.90936 1.50996
C -1.63258 4.38393 1.5662
C -2.0049 3.42227 2.50757
C -1.03929 2.95534 3.41459
C 0.267853 3.46675 3.39998
C 0.585675 4.44351 2.45114
C -3.41115 2.88014 2.546
N -1.38925 1.89232 4.29246
C 1.31728 2.96801 4.3556
C -0.489127 4.22872 -4.37071
C 3.52064 2.79643 -1.62353
H -1.63056 -1.63079 3.59234
H 1.92417 -0.997353 -3.97136
H -1.64851 1.00158 3.86864
H 1.92964 1.63618 -3.73263
H 2.88622 2.87708 -7.86142
H 3.07556 0.833303 -9.34065
H 2.5746 -1.42441 -8.31649
H -1.56917 -4.74872 -3.04439
H 2.13328 -4.71671 -0.868085
H -1.37897 -7.02838 -2.31011
H -2.42375 -5.84293 -1.54312
H -2.44362 -7.18645 0.56223
H -3.07442 -8.0896 -0.814759
H -0.901447 -9.25825 -1.08983
H -1.48548 -9.48249 0.560664
H -0.00395108 -7.69169 1.38186
H 0.964836 -8.86335 0.491166
H 1.61695 -6.5737 -0.159211
H 0.933319 -7.42251 -1.52853
H -2.54681 -4.29118 -0.294819
H 1.09488 -5.60296 1.56113
H -4.04085 -3.0311 2.61829
H -3.29186 -1.68142 1.7728
H -4.08276 -2.96858 0.841774
H 1.85133 -4.6543 3.53139
H 1.0679 -3.19465 4.17914
H 0.518943 -4.78 4.709
H -1.9968 -3.20131 -4.72283
H -0.629582 -3.29353 -5.86087
H -0.909085 -1.81289 -4.95038
H 3.95654 -3.44545 -1.58877
H 4.02464 -3.08406 -3.32738
H 3.47644 -1.84869 -2.20062
H -1.62268 1.37998 8.26231
H -1.92173 -0.896139 9.32382
H -1.91684 -2.92283 7.80964
H -1.0361 5.61222 -2.14058
H 2.29479 4.31852 0.23897
H -0.78331 7.45457 -0.817169
H -1.96176 6.24512 -0.338193
H -1.90418 7.11103 2.0148
H -2.3939 8.35102 0.861103
H -0.115434 9.31482 0.863272
H -0.705517 9.21929 2.52323
H 0.586417 7.14757 2.91035
H 1.67377 8.39481 2.30108
H 2.11448 6.26137 1.12939
H 1.50691 7.45115 -0.00168496
H -2.38757 4.72302 0.862923
H 1.60015 4.83023 2.45299
H -3.83911 2.97756 3.54965
H -3.4341 1.81321 2.29126
H -4.05102 3.41615 1.83977
H 2.31146 3.29261 4.03726
H 1.12735 3.34268 5.36733
H 1.30703 1.8737 4.41361
H -1.48187 4.6578 -4.21048
H -0.605583 3.19807 -4.72461
H 0.0157589 4.78328 -5.16859
H 3.36728 1.71717 -1.73006
H 4.22439 3.0959 -2.40785
H 3.98195 2.98414 -0.650123
C 0.807712 0.120504 -1.27709
C -0.10247 1.22019 -0.90777
C -0.84474 1.14481 0.211303
C -0.776105 -0.03409 1.09243
C 0.136029 -1.13087 0.724006
C 0.87605 -1.05724 -0.39529
O 1.512 0.185126 -2.29494
O -1.47942 -0.106155 2.11136
H -0.129609 2.08303 -1.56616
H 0.164422 -1.99392 1.38151
H -1.50458 1.94774 0.519758
H 1.53543 -1.85986 -0.703211
