# Supplementary material for: Benchmarking Nanoscale Noncovalent Complexes at the Two-Hundred-Atom Scale with Converged Local CCSD(T)
Source: J Phys Chem A. 2026 May 23;130(22):4136–51. doi: 10.1021/acs.jpca.6c01097 (PMC13244456; doi:10.1021/acs.jpca.6c01097)
Supplement: Supplementary file 2 [file jp6c01097_si_002.zip › vL27-xyz/S12L-5a.xyz]

144
DLPNO-CCSD(T1)/CBS (VeryTightPNO, 7/8 CPS extrapolation) = -43.10 kcal/mol
C 2.72869 1.88197 -7.40599
C 2.85727 0.762012 -8.22414
C 2.5972 -0.499181 -7.69343
C 2.24256 -0.5937 -6.34544
N 2.14406 0.477795 -5.54484
C 2.3652 1.69157 -6.0707
C 1.89635 -1.94457 -5.7652
O 1.79076 -2.94027 -6.48194
C 2.14649 2.89534 -5.18654
O 2.18559 4.0392 -5.64052
N 1.70627 -1.92298 -4.41879
C 1.21938 -2.99792 -3.62519
C -0.0715811 -3.5082 -3.83052
C -0.554608 -4.47475 -2.93916
C 0.197591 -4.93519 -1.85596
C 1.4905 -4.419 -1.69831
C 2.01961 -3.46566 -2.56829
C -0.371126 -5.92983 -0.824852
C -1.63942 -6.63957 -1.3594
C -2.17734 -7.69676 -0.387713
C -1.12274 -8.76852 -0.0947439
C 0.16663 -8.12061 0.419315
C 0.672969 -7.04616 -0.551125
C -0.690606 -5.1083 0.441164
C -1.90464 -4.42093 0.562123
C -2.20337 -3.62299 1.67003
C -1.23577 -3.48279 2.68342
C -0.00328768 -4.15454 2.59538
C 0.236219 -4.96037 1.47703
C -3.53115 -2.91831 1.78135
N -1.49435 -2.57972 3.7495
C -1.51548 -2.90607 5.07166
O -1.42373 -4.05016 5.51706
C 1.05198 -3.99638 3.65548
C -0.940045 -3.00999 -4.95367
C 3.41085 -2.92075 -2.36987
C -1.63927 -1.71333 5.9876
N -1.55716 -0.491739 5.44047
C -1.57258 0.574923 6.25327
C -1.70573 0.466358 7.63973
C -1.82257 -0.804505 8.19749
C -1.77583 -1.91853 7.36258
C -1.3705 1.93729 5.63438
O -1.19457 2.93671 6.33192
N 1.88675 2.5787 -3.88793
C 1.47344 3.49245 -2.88113
C 0.271603 4.20758 -3.01257
C -0.143129 5.01741 -1.94706
C 0.581409 5.12085 -0.757918
C 1.77598 4.3935 -0.662582
C 2.24712 3.59533 -1.70713
C 0.0985091 5.96862 0.435131
C -1.07793 6.89225 0.0380538
C -1.51412 7.81195 1.18486
C -0.354801 8.69618 1.65607
C 0.85364 7.83552 2.03878
C 1.25459 6.90185 0.890036
C -0.320466 4.97773 1.5397
C -1.60579 4.42291 1.55714
C -1.98529 3.4536 2.48735
C -1.03807 3.01013 3.42529
C 0.254842 3.55846 3.45614
C 0.582276 4.53795 2.51218
C -3.37527 2.87153 2.47558
N -1.38108 1.92256 4.27435
C 1.28308 3.08847 4.44896
C -0.577852 4.09146 -4.24849
C 3.5513 2.84858 -1.58567
H -1.63349 -1.59466 3.50435
H 1.85532 -1.03157 -3.9397
H -1.58132 1.02964 3.81756
H 1.93064 1.58899 -3.6263
H 2.88722 2.89276 -7.76534
H 3.14242 0.872172 -9.26642
H 2.64907 -1.40687 -8.28458
H -1.55901 -4.8511 -3.10414
H 2.10814 -4.75008 -0.867761
H -1.37476 -7.11843 -2.31146
H -2.42866 -5.91699 -1.58706
H -2.47501 -7.21074 0.550739
H -3.08 -8.153 -0.811114
H -0.906946 -9.32607 -1.01741
H -1.50452 -9.49189 0.635105
H -0.0223547 -7.66926 1.4016
H 0.946932 -8.87799 0.560874
H 1.61196 -6.62255 -0.18339
H 0.908195 -7.5071 -1.51934
H -2.65384 -4.50071 -0.219657
H 1.1931 -5.47075 1.42421
H -4.02983 -3.18442 2.71976
H -3.40568 -1.82949 1.78275
H -4.1827 -3.19367 0.947905
H 2.01478 -4.37179 3.29846
H 1.16684 -2.9441 3.93925
H 0.769923 -4.54232 4.56212
H -1.97387 -3.33832 -4.81617
H -0.573294 -3.38099 -5.91681
H -0.922431 -1.91528 -5.00637
H 3.91793 -3.44523 -1.55536
H 4.00603 -3.03329 -3.28254
H 3.38749 -1.84959 -2.13532
H -1.70239 1.37142 8.23714
H -1.93326 -0.92614 9.27116
H -1.82962 -2.93494 7.73677
H -1.07547 5.56003 -2.06417
H 2.36477 4.43944 0.249435
H -0.748732 7.50362 -0.812774
H -1.93449 6.30911 -0.314374
H -1.87375 7.2023 2.0239
H -2.35699 8.43033 0.854174
H -0.0701821 9.38215 0.8453
H -0.666964 9.31564 2.50488
H 0.607336 7.23956 2.92666
H 1.70719 8.47003 2.30594
H 2.1387 6.32005 1.16716
H 1.54683 7.49834 0.0158758
H -2.34362 4.73872 0.825343
H 1.58752 4.94734 2.54425
H -3.8412 2.95838 3.46315
H -3.35428 1.8045 2.2243
H -4.00361 3.38977 1.74593
H 2.2784 3.44472 4.16971
H 1.04267 3.45283 5.45352
H 1.30386 1.99391 4.50364
H -1.57654 4.49832 -4.06811
H -0.674355 3.04523 -4.55997
H -0.117522 4.63149 -5.08287
H 3.39785 1.76461 -1.63553
H 4.22352 3.11428 -2.40894
H 4.04402 3.08866 -0.63981
C 0.807763 0.078026 -1.30445
N 0.341998 1.19043 -0.716955
C -0.519313 1.26948 0.453794
C -0.868287 -0.0636356 1.07652
N -0.415428 -1.17524 0.478237
C 0.378078 -1.25612 -0.739263
O 1.57363 0.106698 -2.28199
O -1.56475 -0.092775 2.10537
H 0.67101 2.07512 -1.10893
H -0.688498 -2.05913 0.912297
H -1.46015 1.76764 0.195217
H -0.0427311 1.88677 1.22284
H 1.28337 -1.83828 -0.547319
H -0.17411 -1.79439 -1.51923
