# Supplementary material for: Benchmarking Nanoscale Noncovalent Complexes at the Two-Hundred-Atom Scale with Converged Local CCSD(T)
Source: J Phys Chem A. 2026 May 23;130(22):4136–51. doi: 10.1021/acs.jpca.6c01097 (PMC13244456; doi:10.1021/acs.jpca.6c01097)
Supplement: Supplementary file 2 [file jp6c01097_si_002.zip › vL27-xyz/CiM-c.xyz]

144
DLPNO-CCSD(T1)/CBS (VeryTightPNO, 7/8 CPS extrapolation) = -14.93 kcal/mol
 O                 -0.96812200   -1.18176500    1.60371300
 O                 -5.01221400    3.59998300    0.67145300
 O                 -7.15836600   -2.29563900    0.61775500
 C                 -3.28954600   -0.87303400    1.11631900
 C                 -3.05512700    0.50348300    1.13915700
 H                 -2.03730000    0.88202200    1.34594000
 C                 -4.10826700    1.40269000    0.89961600
 C                 -5.38834000    0.91452200    0.62283700
 H                 -6.21668600    1.62116100    0.43710100
 C                 -5.62205100   -0.47221700    0.58072200
 C                 -4.57777300   -1.36085600    0.83951500
 H                 -4.76916400   -2.44953000    0.82496700
 C                 -2.19013700   -1.86843600    1.36589200
 H                 -2.43814900   -2.49492800    2.23692000
 H                 -2.08366200   -2.50870000    0.48582800
 C                  0.12443000   -1.96719400    1.82651000
 C                  0.09685400   -3.36816200    1.78877500
 H                 -0.84251300   -3.90513500    1.57084400
 C                  1.27995600   -4.09061500    2.02991000
 C                  2.46547500   -3.39950700    2.31381000
 H                  3.39307500   -3.96838200    2.51166600
 C                  2.49535300   -1.99439200    2.34739800
 C                  1.31678000   -1.28662600    2.09592500
 H                  1.32255000   -0.18150100    2.10552000
 C                  1.24589300   -5.60488400    1.99304900
 H                  0.82997800   -5.99025500    2.93563500
 H                  2.26393200   -5.99702900    1.86078400
 H                  0.61625400   -5.93980200    1.15645800
 C                  3.77602700   -1.24420300    2.65480700
 H                  3.75315100   -0.88520400    3.69464000
 H                  3.87363600   -0.38523700    1.97553500
 H                  4.63853400   -1.91167900    2.52087200
 C                 -3.81875200    2.88179000    0.96027000
 H                 -3.45709700    3.15036300    1.96472100
 H                 -3.04178000    3.13994000    0.22476000
 C                 -4.92717300    4.96198500    0.68475100
 C                 -6.11682100    5.64393200    0.39658800
 H                 -7.02789100    5.07119100    0.14738000
 C                 -6.14533700    7.04248000    0.42518600
 C                 -4.96124100    7.74220000    0.71152100
 H                 -4.97285300    8.84808700    0.71811100
 C                 -3.76582200    7.06977200    0.98873800
 C                 -3.75296900    5.66296100    0.98549500
 H                 -2.82010600    5.11971100    1.21875600
 C                 -2.49259300    7.82276800    1.29982700
 H                 -2.67963100    8.90464100    1.26277500
 H                 -1.71824100    7.56434100    0.56301000
 H                 -2.13790600    7.55430900    2.30537900
 C                 -7.44748900    7.77309300    0.16702800
 H                 -7.82755900    7.51031100   -0.83056600
 H                 -7.28083700    8.85818400    0.21579900
 H                 -8.18913300    7.48497200    0.92571400
 C                 -6.98475400   -0.95734000    0.16619800
 H                 -7.75973700   -0.30911100    0.60152600
 H                 -7.07421300   -0.92022000   -0.93056800
 C                 -8.29894300   -2.93261000    0.21504900
 C                 -9.32772300   -2.30621100   -0.49951500
 H                 -9.25928300   -1.23663600   -0.76317100
 C                -10.45503900   -3.05559000   -0.88128100
 C                -10.52395400   -4.41357900   -0.55490200
 H                -11.40437600   -5.00456700   -0.86924100
 C                 -9.49486700   -5.04233400    0.16714900
 C                 -8.38298500   -4.28841700    0.55873100
 H                 -7.56723300   -4.75592000    1.13943800
 C                -11.60376000   -2.36374700   -1.58792600
 H                -12.31310200   -1.97338700   -0.84360500
 H                -12.12210300   -3.07907300   -2.24183700
 H                -11.21988700   -1.53115700   -2.19360500
 C                 -9.55742700   -6.51894200    0.49271100
 H                -10.59768100   -6.86911900    0.43926200
 H                 -9.17027400   -6.69213700    1.50622100
 H                 -8.94738300   -7.08352900   -0.22774000
 O                  0.95502800   -1.17474400   -1.59700200
 O                  5.03104900    3.59312500   -0.67149300
 O                  7.14852100   -2.31403600   -0.62207600
 C                  3.28031900   -0.87045400   -1.11416800
 C                  3.05503700    0.50737200   -1.13648400
 H                  2.03959600    0.89373000   -1.34099600
 C                  4.11498700    1.39921800   -0.89871600
 C                  5.39236000    0.90361000   -0.62481300
 H                  6.22531400    1.60537400   -0.44065800
 C                  5.61865000   -0.48326500   -0.58322300
 C                  4.56702400   -1.36595400   -0.83996300
 H                  4.75255600   -2.45575400   -0.82566200
 C                  2.17619700   -1.86270500   -1.36144200
 H                  2.42098400   -2.48975000   -2.23297100
 H                  2.07192600   -2.50215600   -0.48076200
 C                 -0.13776000   -1.96013700   -1.81895200
 C                 -0.11050800   -3.36200400   -1.78456000
 H                  0.82912700   -3.89922000   -1.56858000
 C                 -1.29232000   -4.08545100   -2.02818100
 C                 -2.47807200   -3.39475200   -2.31070500
 H                 -3.40636700   -3.96167200   -2.51108100
 C                 -2.50836100   -1.98874600   -2.33986900
 C                 -1.33058400   -1.27894600   -2.08603500
 H                 -1.33548500   -0.17376300   -2.09259000
 C                 -1.25623200   -5.59941200   -1.99610100
 H                 -0.83922700   -5.98140600   -2.93977700
 H                 -2.27382400   -5.99316900   -1.86581200
 H                 -0.62655700   -5.93587600   -1.16034200
 C                 -3.78929200   -1.23886400   -2.64561600
 H                 -3.76624100   -0.87640600   -3.68434000
 H                 -3.88789600   -0.38236600   -1.96346000
 H                 -4.65131500   -1.90768100   -2.51441500
 C                  3.83440400    2.87959500   -0.95796600
 H                  3.47188900    3.15034200   -1.96147100
 H                  3.06027300    3.14116400   -0.22057500
 C                  4.94859700    4.95539800   -0.68461000
 C                  6.13966100    5.63601300   -0.39909000
 H                  7.05066200    5.06231200   -0.15178000
 C                  6.16963600    7.03461800   -0.42784600
 C                  4.98573500    7.73568100   -0.71164200
 H                  4.99866800    8.84155500   -0.71828600
 C                  3.78896100    7.06465100   -0.98620900
 C                  3.77456000    5.65791300   -0.98284500
 H                  2.84047500    5.11586000   -1.21401300
 C                  2.51588800    7.81906200   -1.29453800
 H                  2.70410600    8.90075100   -1.25797900
 H                  1.74285900    7.56153700   -0.55601300
 H                  2.15866900    7.55095100   -2.29929000
 C                  7.47307600    7.76401000   -0.17256000
 H                  7.85504100    7.50096400    0.82423600
 H                  7.30730700    8.84925600   -0.22106800
 H                  8.21279600    7.47513600   -0.93282600
 C                  6.98010000   -0.97493900   -0.17148600
 H                  7.75690200   -0.33020800   -0.60889900
 H                  7.07205600   -0.93757800    0.92498500
 C                  8.28919300   -2.95098300   -0.21969200
 C                  9.31864500   -2.32286600    0.49231200
 H                  9.24988300   -1.25288000    0.75403500
 C                 10.44707500   -3.07081600    0.87353300
 C                 10.51619300   -4.42932900    0.54923600
 H                 11.39749600   -5.01922300    0.86304900
 C                  9.48633000   -5.05999500   -0.17018900
 C                  8.37317700   -4.30736000   -0.56130600
 H                  7.55667000   -4.77594600   -1.14015200
 C                 11.59650900   -2.37683000    1.57705100
 H                 12.30429000   -1.98721800    0.83080000
 H                 12.11643500   -3.09061000    2.23139200
 H                 11.21295300   -1.54347000    2.18187000
 C                  9.54952000   -6.53704800   -0.49352300
 H                 10.59015800   -6.88637200   -0.44119700
 H                  9.16079700   -6.71202600   -1.50612600
 H                  8.94103500   -7.10097100    0.22876200
