# Supplementary material for: Benchmarking Nanoscale Noncovalent Complexes at the Two-Hundred-Atom Scale with Converged Local CCSD(T)
Source: J Phys Chem A. 2026 May 23;130(22):4136–51. doi: 10.1021/acs.jpca.6c01097 (PMC13244456; doi:10.1021/acs.jpca.6c01097)
Supplement: Supplementary file 2 [file jp6c01097_si_002.zip › vL27-xyz/Suman-C60.xyz]

93
DLPNO-CCSD(T1)/CBS (VeryTightPNO, 7/8 CPS extrapolation) = -19.21 kcal/mol
C       -8.494846962     -0.431154933    -10.672907987
C       -7.692486133      0.746362186    -10.327648188
C       -6.434148651      0.281169385     -9.736769635
C       -6.457866442     -1.183729622     -9.716521248
C       -7.732372039     -1.624677005    -10.295571919
C       -8.399043469     -2.743561359     -9.757062997
C       -9.854389621     -2.718678454     -9.583082807
C      -10.588131645     -1.570729771     -9.947458568
C       -9.895164689     -0.404939615    -10.503614712
C      -10.546598487      0.798859813     -9.980454193
C       -9.775002245      1.931107267     -9.648680705
C       -8.320637853      1.904607149     -9.825599516
C       -7.715481332      2.643599167     -8.714274870
C       -6.505311299      2.195843877     -8.146202201
C       -5.851187768      0.992609769     -8.667185639
C       -5.270143980      0.267181084     -7.533789814
C       -5.293407714     -1.142940999     -7.513315230
C       -5.902583041     -1.880588513     -8.624487716
C       -6.597874054     -3.044049217     -8.067398061
C       -7.819930360     -3.466407505     -8.621510335
C       -8.913148325     -3.886330352     -7.747040821
C      -10.171864132     -3.425156302     -8.338861005
C      -11.214014628     -2.964869449     -7.509414795
C      -11.974825200     -1.770910257     -7.887385540
C      -11.668535652     -1.087747002     -9.083022244
C      -11.642668470      0.377026974     -9.103241417
C      -11.925982255      1.104310052     -7.928894979
C      -11.123695242      2.281463414     -7.584703467
C      -10.069169860      2.686756587     -8.428181192
C       -8.796257184      3.126696192     -7.850460351
C       -8.626134727      3.144107709     -6.451159355
C       -7.368328625      2.679052238     -5.860131635
C       -6.328516524      2.214233163     -6.690973010
C       -5.564925125      1.022401936     -6.312590277
C       -5.872376992      0.338848743     -5.117494747
C       -5.895323870     -1.126087818     -5.095060621
C       -5.616177567     -1.851211362     -6.271114569
C       -6.420926951     -3.026304461     -6.616185142
C       -7.473324421     -3.430445902     -5.774795136
C       -8.743129380     -3.868965113     -6.350943262
C       -9.824818822     -3.389747699     -5.486331804
C      -11.037004079     -2.946473267     -6.052251406
C      -11.688483494     -1.741113787     -5.532366782
C      -12.268310778     -1.015029930     -6.666155771
C      -12.244591392      0.394710809     -6.686687395
C      -11.639480419      1.133513060     -5.574722176
C      -10.946735519      2.299606293     -6.130066439
C       -9.721979896      2.722851840     -5.574428021
C       -9.141805277      1.997062272     -4.441194892
C       -7.687266445      1.969284236     -4.618447936
C       -6.953684523      0.821776295     -4.254025380
C       -7.645916312     -0.343982298     -3.696658764
C       -6.992788900     -1.548390502     -4.216702516
C       -7.766150560     -2.677615627     -4.552192818
C       -9.220538065     -2.654048617     -4.371835931
C       -9.848835270     -1.495346912     -3.869884338
C      -11.106430641     -1.030022894     -4.462043856
C      -11.080475862      0.434600941     -4.485155742
C       -9.807582140      0.874946145     -3.906865692
C       -9.046072558     -0.317798245     -3.525990491
C       -9.357905170     -6.481861386     -9.517073058
C       -8.287120118     -6.071688918    -10.390314508
C       -6.937402087     -6.113401737     -9.968529025
C       -6.700766553     -6.723947721     -8.718211912
C       -5.443019343     -6.294495997     -8.162809611
C       -4.795738978     -5.381028850     -9.022307409
C       -3.828373729     -4.543291177     -8.419151094
C       -3.641183846     -4.523358216     -6.990038539
C       -4.417943449     -5.340527407     -6.135693969
C       -9.100685002     -6.943085344     -8.204701812
C       -5.260921976     -6.275431026     -6.774062841
C       -6.331429817     -6.685045679     -5.901628795
C       -6.239943733     -6.039776442     -4.649596992
C       -7.434986243     -5.981949564     -3.895070490
C       -8.693425363     -6.411736139     -4.451048564
C       -8.781742892     -6.908566116     -5.772352694
C       -7.554285084     -7.102497797     -6.441886588
C       -7.741435517     -7.122884427     -7.869833834
C       -5.624752199     -5.350208333    -10.349783416
C       -4.875054081     -5.273558886     -4.639877329
C       -9.903284123     -6.991868217     -6.861215221
H      -10.617186615     -6.148717400     -6.781272400
H      -10.500851449     -7.925044589     -6.769569513
H       -9.601758164     -6.208513222     -3.864957226
H       -7.458562642     -5.475800183     -2.918818633
H      -10.387416391     -6.290556136     -9.853839263
H       -8.564507944     -5.592037088    -11.340548113
H       -3.296620973     -3.783402054     -9.010451078
H       -2.977956304     -3.749569524     -6.576257944
H       -4.136760943     -5.754242739     -3.961353789
H       -5.085664444     -5.846163700    -11.186377129
H       -4.991851004     -4.228394282     -4.292396690
H       -5.833720426     -4.313256993    -10.678498286
