# Supplementary material for: Benchmarking Nanoscale Noncovalent Complexes at the Two-Hundred-Atom Scale with Converged Local CCSD(T)
Source: J Phys Chem A. 2026 May 23;130(22):4136–51. doi: 10.1021/acs.jpca.6c01097 (PMC13244456; doi:10.1021/acs.jpca.6c01097)
Supplement: Supplementary file 2 [file jp6c01097_si_002.zip › vL27-xyz/PClCoran-C60.xyz]

90
DLPNO-CCSD(T1)/CBS (VeryTightPNO, 7/8 CPS extrapolation) = -21.23 kcal/mol
C       -8.917894639     -0.283533725    -10.547361593
C       -8.036374867      0.874115232    -10.371580325
C       -6.745120925      0.389501551     -9.875124745
C       -6.827811325     -1.067657249     -9.745894902
C       -8.170821668     -1.483501281    -10.160325796
C       -8.824257980     -2.533519191     -9.483586182
C      -10.250558237     -2.424756758     -9.164956129
C      -10.969766461     -1.270155717     -9.536349385
C      -10.290747809     -0.178388266    -10.240764040
C      -10.837312479      1.088522836     -9.747706651
C       -9.987684649      2.200821444     -9.577109919
C       -8.560558475      2.093655274     -9.896423042
C       -7.812362396      2.876252072     -8.906041206
C       -6.568983789      2.411126638     -8.429594351
C       -6.026610870      1.142272360     -8.923444612
C       -5.363587419      0.466683178     -7.804448367
C       -5.443324302     -0.935658168     -7.680467835
C       -6.188796690     -1.717547364     -8.670140631
C       -6.868467339     -2.809077133     -7.966222081
C       -8.160173197     -3.209166760     -8.364975382
C       -9.176409301     -3.517583591     -7.354901000
C      -10.467985541     -3.032331022     -7.849262297
C      -11.397002999     -2.463273496     -6.954247951
C      -12.145338348     -1.263801743     -7.339802698
C      -11.936173432     -0.678714013     -8.606357115
C      -11.854282764      0.779115729     -8.736704395
C      -11.978451229      1.592376129     -7.592738948
C      -11.092792624      2.744840082     -7.415548427
C      -10.118498411      3.042416185     -8.385845838
C       -8.777436463      3.458993317     -7.972534599
C       -8.463681744      3.563656777     -6.604013559
C       -7.170780600      3.086705600     -6.107232046
C       -6.242441422      2.518406980     -7.003659948
C       -5.496999482      1.316509219     -6.618074820
C       -5.707021115      0.731784587     -5.352030664
C       -5.791185045     -0.725621866     -5.223892896
C       -5.661753713     -1.543112151     -6.365228116
C       -6.542330490     -2.701116744     -6.541593273
C       -7.520042359     -2.997026095     -5.569975062
C       -8.862458519     -3.413823042     -5.984158753
C       -9.827655064     -2.821979188     -5.053523516
C      -11.070881227     -2.356179361     -5.528935406
C      -11.616345048     -1.089607453     -5.032945860
C      -12.280715647     -0.415490909     -6.152289881
C      -12.198690533      0.985565642     -6.276904586
C      -11.450611879      1.765665647     -5.287942437
C      -10.767311047      2.853497578     -5.993388274
C       -9.478619810      3.251715725     -5.596043723
C       -8.816149930      2.584824556     -4.472293185
C       -7.388860769      2.479361190     -4.789740134
C       -6.670927792      1.324314880     -4.419506911
C       -7.351888595      0.232663231     -3.716956736
C       -6.807526099     -1.033810649     -4.213865940
C       -7.655193962     -2.147425668     -4.383733656
C       -9.081167042     -2.039211530     -4.064478322
C       -9.605553894     -0.820754796     -3.586568482
C      -10.897815246     -0.336297731     -4.080985947
C      -10.815656985      1.120953026     -4.208628288
C       -9.471865085      1.538021353     -3.793523790
C       -8.724376689      0.337375411     -3.408655183
C      -11.659786996      5.845267707     -8.763643339
C      -10.346225999      6.144191228     -9.297606277
C       -9.298852802      6.549512848     -8.458753341
C       -9.451231509      6.701015341     -7.017668828
C       -8.442138834      6.622663145     -5.981624602
C       -8.780498947      6.265726887     -4.668587714
C      -10.144487710      5.964047609     -4.254239336
C      -11.108535787      6.259962640     -5.228382993
C      -12.393560454      5.627128232     -5.237028308
C      -12.787377052      4.670499161     -4.291624318
C      -13.852455800      3.780759205     -4.708021258
C      -14.293958011      3.752981081     -6.038333005
C      -13.725917829      4.599708151     -7.079857469
C      -12.857137630      5.585536342     -6.591862453
C      -11.859212934      6.190972349     -7.420007064
C      -10.778541968      6.607824502     -6.577642041
C      -11.863328079      4.537438255     -3.171759803
C      -10.604247188      5.151467904     -3.145436866
C      -12.697131880      4.977541696     -9.306163623
C      -13.689270704      4.385892333     -8.512601167
H      -10.127284846      5.935688124    -10.351586557
H       -7.382287337      6.716467224     -6.245886841
H      -14.240961817      3.031688893     -4.008104421
Cl     -12.280313010      3.414597049     -1.879710180
Cl      -7.681197745      6.693496882     -9.140807080
Cl      -7.479176147      5.964465989     -3.520080445
Cl     -15.448456617      2.511657829     -6.516005237
H       -9.917364859      4.910736135     -2.325707944
Cl     -12.572624387      4.494108793    -10.995889917
H      -14.361274441      3.650442869     -8.970278278
