# Supplementary material for: Benchmarking Nanoscale Noncovalent Complexes at the Two-Hundred-Atom Scale with Converged Local CCSD(T)
Source: J Phys Chem A. 2026 May 23;130(22):4136–51. doi: 10.1021/acs.jpca.6c01097 (PMC13244456; doi:10.1021/acs.jpca.6c01097)
Supplement: Supplementary file 2 [file jp6c01097_si_002.zip › vL27-xyz/S30L-13.xyz]

205
DLPNO-CCSD(T1)/CBS (VeryTightPNO, 7/8 CPS extrapolation) = -27.19 kcal/mol
c -0.54895749625931 0.55398914463773 3.35934183306096
c 0.56036358310766 1.01682674121265 4.08023057462164
c 1.18440125107053 2.22256848699364 3.78774581689809
c 0.66612810578631 2.99142216249757 2.75686963717433
c -0.46498960349190 2.61856213561853 2.01996981078755
c -1.02002581658133 1.37002809925567 2.32476329890389
o 1.31195299107953 4.21187117919945 2.43396479396226
c 2.46154801176350 4.08636921293644 1.71018606224633
n 3.57627727984094 3.70352936821955 2.32116513782288
c 4.63979814783686 3.62590188353336 1.51607895652814
c 4.59461117358207 3.92574931011630 0.16165616832095
n 3.48340418712456 4.31452067837321 -0.46776327992245
c 2.41713460219619 4.38823342075967 0.31761737246550
c 5.94929484879995 3.69749486049715 -0.43066314576077
n 6.74109703737435 3.26192419958744 0.64755312842087
c 6.02986644756898 3.18411594262144 1.86241225442103
c 8.11804932576483 2.77811998919647 0.48812477127982
c 8.14216673594145 1.30815752722035 0.12378899316845
c 8.29756598590363 0.33307714893811 1.11270991931709
c 8.26267849178681 -1.02038483660297 0.78186021097659
c 8.07411860190921 -1.42139567235885 -0.54373508262536
c 7.92243449511183 -0.44441381192492 -1.53615977919301
c 7.95461065633772 0.90755646280085 -1.20470455062167
o 6.50118289262905 2.82380426778924 2.92127671640162
o 6.33862695100951 3.82984565153035 -1.57391173738522
o 1.22678715054130 4.78055319473954 -0.21809219794312
c 0.55829556841155 3.81630163642197 -1.00777614554856
c 1.00518291410792 3.58378529118230 -2.29976256565860
c 0.31996557147422 2.65023655345051 -3.06675264471237
c -0.79035720304532 1.94514492814426 -2.57858397510854
c -1.19889789739019 2.22970748830978 -1.26988593860763
c -0.55618631794555 3.17142005120571 -0.45681507260480
o 1.04784735219482 0.23503962828363 5.14464656751254
c 2.25040006755634 -0.39864817238895 4.91737101625048
n 3.36055670519727 0.26910917064605 5.04181932401097
c 4.52764302128476 -0.40639611967044 4.79948794766932
c 4.50482797750200 -1.78601874681045 4.42130118832784
n 3.31622408125169 -2.45782789396406 4.30978345593751
c 2.22916232471637 -1.78627018208114 4.55484747656512
c 5.71676038252171 -2.45762060651926 4.15267090109183
c 6.91013773063700 -1.77507156366238 4.27049567175432
c 6.93285087367479 -0.41187460814455 4.64304550273144
c 5.76179625191740 0.27090898023400 4.89968292619249
o 1.00657227347804 -2.41890122464860 4.48529096120665
c 0.49032457111252 -2.63812055131213 3.19699468164365
c 1.07795276414846 -3.60104437019402 2.38541987639865
c 0.53119664084849 -3.81548689318414 1.12833626886857
c -0.58503177869919 -3.11382623859428 0.65325298050649
c -1.10486474826672 -2.12171117086225 1.49583950115118
c -0.61237263444101 -1.87543855324871 2.78354677737409
o 1.11679971699181 -4.79118903288667 0.28446703425450
c 2.27331313829520 -4.40758526572609 -0.33439780227741
n 3.39755631966066 -4.36502454880666 0.37482051678255
c 4.46781315734313 -3.98314891645632 -0.32109401716520
c 4.42272455654969 -3.66010429870424 -1.67106560660625
n 3.30827632099474 -3.70659998043049 -2.39962716741899
c 2.22997434624635 -4.08080166050745 -1.71882799934802
c 5.86450548350341 -3.77318974525134 0.17545452393582
n 6.58200102802242 -3.33565340547998 -0.95465954530482
c 5.78540143935088 -3.22663698290126 -2.10872543368976
c 7.97910028436664 -2.89092192911523 -0.89716444926395
c -1.14480464334741 -0.79989141187465 3.72357000219280
c -2.66690522033884 -0.80019731911278 4.03451980414769
c -3.70265094934481 -0.69966955612345 2.91182681545821
c -5.15183882623065 -0.67662298820923 3.42511851365815
c -1.13508454917706 -3.45331968317574 -0.72703982623396
c -2.66194059659184 -3.74502252949967 -0.82763687312544
c -3.67235728720237 -2.76691222517603 -0.21775163933456
c -5.11204342706197 -2.97983057052976 -0.70571894700832
o 6.17863332656048 -2.84643474933429 -3.19379972095718
o 1.03522541975022 -4.16246959057634 -2.37846097976268
c 0.41511028743862 -2.91841921524977 -2.64533747963524
c 0.85018418599365 -2.16780981764798 -3.72756663287699
c 0.21485398129362 -0.95755615800651 -3.98598271063822
c -0.82226953096058 -0.46821018775075 -3.17835253091212
c -1.19531297875721 -1.25736173307514 -2.08354197168034
c -0.63355960251595 -2.50870521908640 -1.81249227269079
o 6.33948569094952 -3.92285441507969 1.28283092415083
o 0.62735675405681 -0.20129714909140 -5.09777637909413
c 1.86817975367195 0.38990677357401 -4.96929732397001
n 2.94214115171585 -0.30599276306825 -5.20460259403204
c 4.14508529242195 0.33277653844635 -5.05032448457322
c 4.19511138440635 1.70363715067160 -4.64272530978275
n 3.04096780529259 2.40487272943222 -4.41268478420597
c 1.91883320354899 1.76675624442002 -4.57549997254560
c 5.44468263307905 2.33496778845219 -4.46302332638721
c 6.60355297628711 1.62274708294998 -4.69557241843561
c 6.55464040724719 0.26804290269729 -5.09664837420984
c 5.34621657297173 -0.37544465548835 -5.26812608389348
c -1.43692207821371 0.89547878017420 -3.47563402985427
c -2.98769400305665 0.95592864602189 -3.58297561508136
c -3.87896383973254 0.31696467894441 -2.51120212079945
c -5.37664460092773 0.56684702407691 -2.74717100802950
o 0.72157708204982 2.42073777045005 -4.39175537181241
c -1.00873604135543 3.55643424004775 0.94738040144850
c -2.51938056410534 3.91853591468660 1.04668347982969
c -3.58198889563560 2.82482420812534 1.20661212941367
c -5.01766009095059 3.35632743170358 1.06897392923530
h 2.06029571408690 2.54183222104938 4.33842785988467
h 5.75710820454453 1.32359016880803 5.15850502141279
h 7.88365904966742 0.10719790546046 4.72172834346773
h 7.84424119605426 -2.29136494703894 4.06904934819400
h 5.67833109617996 -3.49491182815508 3.84043987342555
h 1.94627754201104 -4.15391520606613 2.72072011425487
h -1.91347154924745 -1.50543024383609 1.12803335015873
h 1.66697422976708 -2.50716917406898 -4.35231940308747
h -1.94929209396659 -0.87685575051929 -1.40863569086289
h 5.28860907058950 -1.42168918706048 -5.54626981556650
h 7.48013776991918 -0.27547126595327 -5.26308447639841
h 7.56675679172128 2.10706225426103 -4.56284467436660
h 5.46269267883827 3.36568666585795 -4.12703661085455
h -2.04643739522648 1.69147082398288 -0.86538882576129
h 1.86641263448245 4.10500978927027 -2.69799646383180
h 8.57586854794677 3.38610963698106 -0.29559111346965
h 8.62639200814085 2.95601468916973 1.43794821743542
h 8.42300265831357 0.63603549853757 2.14795057238274
h 8.36163720709280 -1.77293684512053 1.55827016424175
h 7.76745678141836 -0.74751924580087 -2.56767705033388
h 7.82019953293857 1.65927693759590 -1.97635619246977
h 8.41077389300034 -3.08756366005468 -1.88126649109113
h 8.47652268003175 -3.50717279125568 -0.14530729974316
h -1.84169651230402 1.01086911415461 1.71973071707896
h -0.69304163631914 -1.03704350087628 4.68674488660927
h -0.67059137126836 -4.40764706208821 -0.97572868651748
h -1.08965038349406 1.14589351118327 -4.47848025249917
h -0.50286161733498 4.50418894081935 1.13471958734770
h -2.82030635012464 0.02016908448726 4.74582338765204
h -2.86933435800885 -1.72714614930823 4.58831839160029
h -2.73968819196332 4.51391260111492 0.15324355297841
h -2.62534078826418 4.59836526444641 1.90221930485479
h -3.24989026642364 2.01863687716057 -3.67162475243693
h -3.24275757226483 0.49654546890516 -4.54510592352836
h -2.87634907269065 -3.85855348838237 -1.89884252464681
h -2.82450245330133 -4.73075010661362 -0.37641978303499
h -3.53847666707893 0.19496926239205 2.30171246280505
h -3.59727713672192 -1.56078322571316 2.24933236552907
h -3.39390715986065 -1.73075989518726 -0.43481977004209
h -3.65637080408938 -2.87333425069753 0.87186878273103
h -3.62043262877978 0.69374461104063 -1.51386432403558
h -3.71525081838063 -0.76508560345709 -2.49358242567882
h -3.44617835273128 2.02240253388851 0.46984894822456
h -3.47292944322368 2.36595093341552 2.19422639299034
c -5.52011990482646 0.57533325902924 4.23146837685222
h -5.33351467131380 -1.56896779806359 4.04151431907702
h -5.81923792476095 -0.76048038845758 2.55826410706361
h -5.14260270039172 -2.89848140490601 -1.80164438816459
h -5.72641976593080 -2.15824770139618 -0.31769367157443
c -5.72789657998429 -4.31775851899661 -0.28001668726232
h -5.55873630336143 1.64483094368930 -2.85761991183546
h -5.91920962357484 0.25078371272639 -1.84820454309589
c -5.94823251866429 -0.16772686018537 -3.96616447402363
c -5.37108640428960 3.84068196014632 -0.34295242692823
h -5.17654390283406 4.17436066324257 1.78625725480125
h -5.70563165702897 2.55310284715123 1.35874607864502
c -7.00298923979630 0.63551653973896 4.63201748183768
h -4.90687093064334 0.61961579767478 5.13947695818870
h -5.26959833791286 1.47036708991704 3.64440336415517
c -6.84851149580058 4.22879592192355 -0.51475397491394
h -4.74722039337034 4.70431063872852 -0.60253104404893
h -5.12043095421878 3.05059012190031 -1.06437812127063
c -7.47049128561556 -0.01565553288552 -4.11552148948238
h -5.46330119902145 0.20060580054113 -4.87829755800266
h -5.69878348981437 -1.23635198078581 -3.89049091977709
c -7.21238442874725 -4.45577544278481 -0.65403253580782
h -5.16594670638032 -5.14179641276915 -0.73672821628635
h -5.61897295053448 -4.43189331326283 0.80875914008759
h -7.53330239219482 -5.48581593712626 -0.45429587337549
c -8.13230286616892 -3.49103056975501 0.10397637604542
h -7.32769768198140 -4.30102508129552 -1.73579169745248
h -7.14446844296473 1.45795148795316 5.34445563609840
c -7.95630308882540 0.83491831888248 3.44789097142863
h -7.26850192542897 -0.28630294924291 5.16752196718414
h -6.97230912911511 4.72316404288670 -1.48659708975567
c -7.81612879755198 3.04189128402395 -0.43516927232761
h -7.11584891209275 4.97449852553394 0.24651261566618
h -7.77340846491054 -0.43155816407895 -5.08459063135091
c -8.27266738463721 -0.70492515102889 -3.00543868063499
h -7.72505852644731 1.05279530939200 -4.14505574089312
h -8.99688107694809 0.89050951723644 3.78441062381715
h -7.72603705887836 1.76724511758917 2.91890016567375
h -7.88700485703158 0.01460420360012 2.72535783068364
h -8.85075140931313 3.36777392053783 -0.58550444524243
h -7.58344474012605 2.29868685347434 -1.20602778511884
h -7.76728563894048 2.54017401134532 0.53668660087082
h -9.34934100522476 -0.60726256915008 -3.17950722363192
h -8.03520317844997 -1.77434659379441 -2.96063892286092
h -8.05942407536856 -0.27507285605160 -2.02109577427525
h -9.18134459212151 -3.65744957221704 -0.16227617600537
h -8.03387173863681 -3.63085540425217 1.18731109885694
h -7.89931498598681 -2.44508091530416 -0.12050739595949
c 2.10580928180491 0.18789468226283 -0.63252996591533
c 3.27608399605095 0.08875646195062 1.39697433125241
c 4.60916688645649 -0.02223465846862 0.67305221087487
c 3.39838343395970 0.10142659635356 -1.42936810470999
n 4.40442856131207 -0.63820162534369 -0.64686681432345
o 2.33125922249161 0.84225718434550 0.62478621044786
h 5.29024461637448 -0.62124375162820 -1.15130730436646
h 5.29898825322930 -0.64122275413147 1.25512923723318
h 3.22259728778446 -0.43911739147394 -2.36484361555990
h 1.35715402927705 0.78341078513695 -1.15772412891778
h 3.39154199391040 0.62486941668543 2.34023248203007
h 3.72894199238569 1.12499669705840 -1.67475116876497
h 5.05027002705024 0.98519010266468 0.58904510274234
h 2.86760790662334 -0.91490037170241 1.59229628978368
h 1.70018468123917 -0.81929129294598 -0.44968579063357
