# Supplementary material for: Benchmarking Nanoscale Noncovalent Complexes at the Two-Hundred-Atom Scale with Converged Local CCSD(T)
Source: J Phys Chem A. 2026 May 23;130(22):4136–51. doi: 10.1021/acs.jpca.6c01097 (PMC13244456; doi:10.1021/acs.jpca.6c01097)
Supplement: Supplementary file 2 [file jp6c01097_si_002.zip › vL27-xyz/3NSuman-C60.xyz]

90
DLPNO-CCSD(T1)/CBS (VeryTightPNO, 7/8 CPS extrapolation) = -17.44 kcal/mol
C       -8.567388876      0.079638510    -10.733067847
C       -7.812910201      1.265636652    -10.317050455
C       -6.521115479      0.819993953     -9.787201530
C       -6.475395780     -0.642061644     -9.874625350
C       -7.741971074     -1.099967491    -10.458985021
C       -8.345804638     -2.285419940     -9.993271101
C       -9.795814421     -2.344684989     -9.788618925
C      -10.589157674     -1.209684042    -10.053693775
C       -9.962958426      0.025586817    -10.534262210
C      -10.657914259      1.155911625     -9.912418425
C       -9.932502007      2.297430288     -9.514132294
C       -8.482400300      2.353507815     -9.720025126
C       -7.887283897      3.037729097     -8.569112468
C       -6.644944768      2.608220839     -8.059156964
C       -5.947165655      1.479451781     -8.680230182
C       -5.307025247      0.702156712     -7.614480961
C       -5.264633047     -0.704817640     -7.697631827
C       -5.863057350     -1.387989762     -8.847876728
C       -6.495680741     -2.616694887     -8.363697605
C       -7.708258582     -3.056842937     -8.923108468
C       -8.760436778     -3.591214909     -8.060126852
C      -10.052306604     -3.154287765     -8.594405866
C      -11.094352862     -2.804874677     -7.712800099
C      -11.918768440     -1.624741402     -7.987543021
C      -11.670942368     -0.842599977     -9.135101039
C      -11.712488778      0.619384391     -9.047573163
C      -12.001559074      1.245000921     -7.817701623
C      -11.247627581      2.431260735     -7.403770848
C      -10.233361105      2.947704472     -8.235882425
C       -8.969380030      3.405041530     -7.651774769
C       -8.768429061      3.329138030     -6.258444777
C       -7.477291663      2.882184829     -5.728299471
C       -6.435822222      2.529362125     -6.610515572
C       -5.609170334      1.351196164     -6.335089815
C       -5.857508706      0.569451093     -5.187293254
C       -5.813288639     -0.892784290     -5.272767028
C       -5.525148785     -1.515311153     -6.504236408
C       -6.286574250     -2.696781607     -6.919021724
C       -7.298375009     -3.210118838     -6.088397055
C       -8.558835857     -3.667423686     -6.670902765
C       -9.641485095     -3.308289733     -5.751026321
C      -10.884422286     -2.882806472     -6.262139339
C      -11.579816851     -1.751931439     -5.641929879
C      -12.218187025     -0.974260209     -6.708224978
C      -12.258509119      0.432633223     -6.625577587
C      -11.663460563      1.117004454     -5.474540402
C      -11.039322389      2.352710742     -5.955258520
C       -9.823197995      2.792733775     -5.393642198
C       -9.183895790      2.014769620     -4.329078203
C       -7.734582143      2.070092510     -4.536061965
C       -6.940344729      0.936049491     -4.269968953
C       -7.564841219     -0.299086279     -3.786965168
C       -6.868530544     -1.430348166     -4.406069138
C       -7.595722245     -2.569428314     -4.805578786
C       -9.045538014     -2.627912623     -4.597705984
C       -9.714994678     -1.539047383     -4.002275287
C      -11.005485226     -1.092942781     -4.534718422
C      -11.049081169      0.369149554     -4.449437354
C       -9.784887157      0.826898968     -3.865029878
C       -8.960240995     -0.352438174     -3.587923683
N       -3.796373017     -4.013985966     -8.863005969
C       -3.567844648     -4.116594957     -7.508951772
C       -4.195336259     -5.074060108     -6.671946322
C       -4.935195789     -6.073569744     -7.349442737
C       -5.970199150     -6.617423230     -6.503092335
C       -5.973385253     -5.948303075     -5.257182602
N       -7.087993486     -5.869567013     -4.515596939
C       -8.274390140     -6.321329345     -5.048638009
C       -8.408090875     -6.819593436     -6.369701068
C       -4.617264606     -4.897275517     -9.449431634
C       -7.189857995     -7.023201428     -7.062369847
C       -7.387036298     -6.953556269     -8.490127860
C       -8.737988139     -6.649777818     -8.776211187
N       -9.084442629     -6.040330775     -9.919340894
C       -8.091187077     -5.573529203    -10.750723200
C       -6.707817126     -5.646912443    -10.447180468
C       -6.380959229     -6.427440062     -9.311715459
C       -5.125933100     -6.007529689     -8.736308123
C       -4.664472517     -5.090096140     -5.183146408
C       -9.543716801     -6.799930541     -7.440571846
C       -5.465969985     -4.753848306    -10.758794561
H       -5.735922660     -3.699853157    -10.955235893
H       -4.901005270     -5.115367164    -11.645194920
H       -8.450642530     -5.001348660    -11.621393040
H       -2.962449793     -3.301035034     -7.081034161
H       -9.161032779     -6.138292298     -4.420065425
H      -10.143003420     -7.736088586     -7.435847199
H       -3.913640998     -5.557608970     -4.509959454
H      -10.251557890     -5.962488167     -7.298762334
H       -4.867239766     -4.077518575     -4.788477992
