# Supplementary material for: Benchmarking Nanoscale Noncovalent Complexes at the Two-Hundred-Atom Scale with Converged Local CCSD(T)
Source: J Phys Chem A. 2026 May 23;130(22):4136–51. doi: 10.1021/acs.jpca.6c01097 (PMC13244456; doi:10.1021/acs.jpca.6c01097)
Supplement: Supplementary file 2 [file jp6c01097_si_002.zip › vL27-xyz/S30L-7.xyz]

156
DLPNO-CCSD(T1)/CBS (VeryTightPNO, 7/8 CPS extrapolation) = -38.02 kcal/mol
C 1.41403944441560 -8.53496124472165 -0.40178098116718
C 0.69106847800442 -8.67725128909029 0.80347488812228
C -0.69332606982630 -8.67516914541557 0.80313901977009
C -1.41542248014316 -8.53083803819284 -0.40240197655054
C -0.69236314283119 -8.50885691324012 -1.61641853347248
C 0.69164259209700 -8.51101235123939 -1.61615907100685
C 2.80008804886179 -8.25248669019138 -0.39287552462019
C 3.93196613303259 -7.79481173674567 -0.39002481343715
C -2.80091711309812 -8.24530115657683 -0.39395546021086
C -3.93230708939585 -7.78645291798170 -0.39042294192238
C -5.13118066088319 -7.03618162217743 -0.38596733505715
C -5.78598887310790 -6.71427392266475 0.82273188399120
C -6.78886666228468 -5.75986868363382 0.85306787951673
C -7.17778293550758 -5.08374048268289 -0.32389221205822
C -6.60941141543662 -5.49580887461769 -1.55036307020262
C -5.60786144205579 -6.45050093431145 -1.58063773557113
C 5.12977699549958 -7.04270087405796 -0.38351610858761
C 5.78012270636793 -6.71840282626248 0.82686870524420
C 6.78082667594002 -5.76167828432311 0.85907531717891
C 7.17250237463125 -5.08663465032180 -0.31758238327588
C 6.60889724317953 -5.50150413688477 -1.54539406936633
C 5.60868188419886 -6.45742544089502 -1.57749924199861
C -7.96733374847697 -3.91204111511641 -0.26488176950194
C -8.42916777423071 -2.78359881458166 -0.20955722089848
C -8.70743611274319 -1.39858185195555 -0.15086781105253
C -8.87672951172519 -0.74023899272119 1.08654203402579
C -8.87168148885605 0.64286128496822 1.15917216217945
C -8.69850332519871 1.42713594650842 -0.00253440773180
C -8.64421477402004 0.76873532239560 -1.25159970308836
C -8.64868671647993 -0.61291978095741 -1.32393130427969
C -5.13164217019295 7.07662658921809 0.34940587122291
C -5.65183086072491 6.66040376506564 -0.89526835117008
C -6.64118091672939 5.69471866891269 -0.95986675070872
C -7.15505251827351 5.10474423763661 0.21609293494810
C -6.72038169791566 5.60930752028793 1.46194393950519
C -5.72900290946818 6.57342204901351 1.52684255450481
C -7.94481938868869 3.93352759382967 0.14616665235700
C -8.41781496489719 2.81018410056011 0.08370773591307
C 0.69326423359202 8.29687453413777 1.68488361389723
C -0.68992155146155 8.29696518727403 1.68451488914370
C -1.41247724833221 8.53498874377428 0.49314446957114
C -0.69004439629965 8.88018685542479 -0.66935589393773
C 0.69467351113943 8.88012017301072 -0.66900005322051
C -3.93912807965644 7.83436917993987 0.41301116468429
C -2.80270230998657 8.27775336197181 0.45007571051437
C 1.41646913215556 8.53479168130322 0.49387014700195
C 7.96112574431880 -3.91424327390702 -0.25828240119717
C 8.42340012573498 -2.78592720960128 -0.20367625934134
C 8.70401622747050 -1.40136227395849 -0.14434252755725
C 8.65375827532709 -0.61561202859597 -1.31767627105665
C 8.65113669104984 0.76609587875791 -1.24547365691622
C 8.69998142555107 1.42453128785841 0.00375492379463
C 8.86570027221704 0.63988453938436 1.16639057971254
C 8.86857452585916 -0.74318377684822 1.09386504406956
C 8.42029373914301 2.80786309126682 0.08905922487295
C 7.94766393091037 3.93141329935852 0.15077856753377
C 7.15815812880199 5.10288314414174 0.22041567287716
C 6.64641451016760 5.69434078701213 -0.95574444441619
C 5.65774195000891 6.66076734976216 -0.89170175238754
C 5.13521255965841 7.07536873424778 0.35254013005481
C 5.73006908346289 6.57023429004812 1.53039864911972
C 6.72132416165585 5.60593895014820 1.46609668729886
C 3.94297257376220 7.83362828183786 0.41514044847036
C 2.80665862574580 8.27733621263509 0.45157353422607
H 1.23348000359393 -8.71492474019199 1.74213352684323
H -1.23628716499934 -8.71115100959567 1.74155309426892
H -1.23690198112749 -8.43066934511883 -2.55209596823865
H 1.23673572097840 -8.43464394355244 -2.55165171862571
H -5.44279726311285 -7.17049088049818 1.74513199483407
H -7.23439523484201 -5.46975112597100 1.79897656358137
H -6.92388515348399 -5.00618965005650 -2.46653785720691
H -5.13624461854817 -6.71499386714842 -2.52180418456947
H 5.43588342387005 -7.17543121194198 1.74846731920388
H 7.22279410235679 -5.46942805481712 1.80601337067087
H 6.92531547818317 -5.01306019098939 -2.46156109064213
H 5.13957947160764 -6.72466490685594 -2.51914517386357
H -8.94455207746256 -1.33268608389013 1.99313583664732
H -8.94078809251125 1.13718772856928 2.12292936838578
H -8.53508328661949 1.36165978697205 -2.15371756431075
H -8.54316895691347 -1.10862401722605 -2.28351522326102
H -5.21433561315148 7.05307650019203 -1.80707028123669
H -6.98287476979490 5.33074523468312 -1.92325260596087
H -7.12979150973606 5.18610567487987 2.37368599137122
H -5.35754307659806 6.90828216171689 2.49016792305551
H 1.23823705509296 8.06082172421764 2.59346666419252
H -1.23529305004573 8.06093179577624 2.59283853052610
H -1.23313950676546 9.08526565625569 -1.58600612486359
H 1.23825619342179 9.08521846809505 -1.58536154950249
H 8.55267102771960 -1.11075597907214 -2.27800303524753
H 8.54463863853267 1.35892857855552 -2.14796421177413
H 8.93133169986131 1.13410228162538 2.13045468748098
H 8.93153399531289 -1.33578585603154 2.00070864426415
H 6.98859505619216 5.33037624370054 -1.91896086056517
H 5.22280671578010 7.05558109190779 -1.80380393728590
H 5.35699142891052 6.90387979431246 2.49352464867465
H 7.12881413956473 5.18135323637734 2.37805707143767
C 3.74043615557296 3.68657927597444 -2.00178308022667
C 3.60749672400357 4.01447045052353 0.39925077160749
C 5.38333579559810 -0.75833498638460 1.39154698389550
C 5.13743464747444 -1.25129839480046 -0.97170837293811
C -2.65062964408005 4.50192389807403 -2.16715355678177
C 0.69225600077253 -5.31774875215505 -0.01562897591327
C -2.51321185986264 4.82927096150252 0.23420082933071
C 0.69999193604885 -5.27711367443281 2.41193473297936
C 4.97920845273610 -2.04532701430700 1.70283839535197
C 2.50763570578244 4.83280754964001 0.22713477260591
C 2.64178858779238 4.51094774537455 -2.17505524676493
C 4.72481222123506 -2.53261673019514 -0.66121769391543
C -3.61123028356583 4.00915695304771 0.40973875064756
C -3.74695687827372 3.67529132334070 -1.99031816173770
C -0.68720651565310 -5.31882819481715 -0.01309827850986
C -0.68638270368445 -5.27884346741984 2.41442521291477
C -5.38270002624714 -0.76979531690715 1.40675963169979
C -5.13793761562120 -1.26049778817375 -0.95698196913892
C -4.72344205445954 -2.54162386872524 -0.64795541603484
C -4.97670197844461 -2.05654681103274 1.71662656689852
C 4.54641409497851 -2.92370927364240 0.68556495892926
C 1.94528469976589 5.01964395950887 -1.05604004926684
C -1.95337377565783 5.01445069374117 -1.05034254164794
C 1.41228592592709 -5.19683205218074 1.19616158707107
C 4.18547322865465 3.34741112710202 -0.70483790896665
C 5.37769539837129 -0.30816791014156 0.05301071701456
C -4.54342486713480 -2.93363064729700 0.69828879899812
C -5.37843678625191 -0.31839880219249 0.06854638305500
C -4.18960056750048 3.33847367168536 -0.69192335554782
C -1.40303032972573 -5.19932257339198 1.20121886646673
C 2.75022090779407 -4.75094281857805 1.14155813920349
C -0.61571486924582 5.45119687758489 -1.16586742697762
C 0.60624847419408 5.45320117489976 -1.16773547068597
C 3.72594425030449 -4.03502614184263 0.97448450685461
C 5.36158186658351 1.07112963634704 -0.24380284729522
C 4.99142963160609 2.20926332858608 -0.48844142939554
C -4.99344339751389 2.19940084124228 -0.47229030803379
C -2.74214318174516 -4.75648825865867 1.15082510374397
C -5.36305521079423 1.06109889763833 -0.22756111015712
C -3.72041606460110 -4.04361448317818 0.98560335456060
H -1.22892548115041 -5.24090124446118 3.35380488527193
H -1.23763911577410 -5.32549088039227 -0.94744836860654
H -3.98443799146118 3.80162374830271 1.40663854960389
H -4.22004324552207 3.20641259332136 -2.84734299766307
H 3.98224712528715 3.80528584139923 1.39521071267878
H 4.21349196654163 3.22099239439532 -2.86061740851875
H 5.18897662949218 -0.92894168678418 -2.00656343430875
H 5.62482061699293 -0.05517416229339 2.18178803550960
H 1.23919408340262 -5.32434483707397 -0.95197120653677
H 1.24571798643332 -5.23574182539705 3.34932496943442
H -2.25699939004381 4.67977743536296 -3.16294310014539
H -2.01700380984716 5.27112348952368 1.09168319398902
H 2.01183800570570 5.27177743507857 1.08631979827731
H 2.24531902655366 4.68872071225811 -3.16973311263666
H 4.45311176741753 -3.22818147155076 -1.44780744923564
H 4.89740153644249 -2.35531143213824 2.73981621035607
H -4.89254620220819 -2.36692042706043 2.75330794212103
H -5.19125453050039 -0.93733061350888 -1.99148813603699
H -5.62367374024564 -0.06738302985557 2.19784503529597
H -4.45115578294873 -3.23569884658476 -1.43568682938180
