# Supplementary material for: Benchmarking Nanoscale Noncovalent Complexes at the Two-Hundred-Atom Scale with Converged Local CCSD(T)
Source: J Phys Chem A. 2026 May 23;130(22):4136–51. doi: 10.1021/acs.jpca.6c01097 (PMC13244456; doi:10.1021/acs.jpca.6c01097)
Supplement: Supplementary file 2 [file jp6c01097_si_002.zip › vL27-xyz/S30L-14.xyz]

204
DLPNO-CCSD(T1)/CBS (VeryTightPNO, 7/8 CPS extrapolation) = -28.96 kcal/mol
c -0.48232509906896 0.78325836464159 3.27005116729943
c 0.63558564283031 1.29099584027134 3.94866173277699
c 1.25556368421829 2.47785696752733 3.57618195105102
c 0.72544011860438 3.18543620695689 2.50514615070311
c -0.40962065734251 2.75918048044887 1.80125584995330
c -0.95908352154524 1.52961445839696 2.18692567734688
o 1.35362863249802 4.39148448255300 2.10933107065246
c 2.50469957530730 4.23139443259686 1.38550525179581
n 3.62786921677077 3.92306637690037 2.02621343844819
c 4.69116452366862 3.78720824868792 1.23225035431119
c 4.63777618473589 3.94525124740898 -0.14601054973851
n 3.52266501846161 4.26032410327797 -0.80410576403978
c 2.45434742115359 4.40429949779145 -0.02607677394276
c 5.98674135294270 3.63279202090792 -0.71644477384184
n 6.78358681470327 3.32307083836415 0.39846316113096
c 6.07559313860521 3.36257984386310 1.61302916052806
c 8.14852393830944 2.79619189238900 0.27902145896813
c 8.14511675601370 1.30489099033568 0.01592193296609
c 7.94954697940257 0.40522695527171 1.06998914344250
c 7.90216331418654 -0.96320383310920 0.82855987835212
c 8.04747905652358 -1.45943374576363 -0.47296410905558
c 8.23898151930832 -0.56167595364704 -1.52597018745972
c 8.28811019781215 0.81050018788477 -1.28258879118513
o 6.53753358216058 3.08711976456196 2.70225668544849
o 6.36710638332758 3.62175774905544 -1.87009373101691
o 1.26270440382575 4.74333568754208 -0.59741808472733
c 0.59268861876495 3.71704132609415 -1.30417406607802
c 1.02525018723421 3.38302221996744 -2.57911880360851
c 0.32679969750202 2.39656857404321 -3.26480269268399
c -0.77862742083054 1.73185757895307 -2.71313907095192
c -1.17212755029655 2.11775535181139 -1.42696271582934
c -0.52084996762102 3.12087744676015 -0.69868055084690
o 1.12943289794602 0.57731926295666 5.05451898158659
c 2.32330568764258 -0.08658507291493 4.86696302729203
n 3.44132811720765 0.57601505322689 4.93863999870234
c 4.60160305246935 -0.13236383260607 4.77047360901063
c 4.56317945425343 -1.53910880821622 4.51184985131388
n 3.36647226351507 -2.20123874246737 4.43862004853835
c 2.28505068957228 -1.49920002997261 4.61779813887530
c 5.76909961530602 -2.24858885033393 4.32465955810138
c 6.97103263229752 -1.57606616179382 4.40848854423232
c 7.00874799264677 -0.18570911402963 4.66326630149528
c 5.84429023560384 0.53411615681302 4.83537962783443
o 1.05665962709232 -2.12338219871592 4.59506061812511
c 0.52789238711992 -2.42986445863693 3.32845643115585
c 1.09412706617214 -3.45975962377102 2.58649899289137
c 0.52944736578043 -3.76327594300722 1.35543884094344
c -0.58421489852734 -3.08748385716381 0.83960637567986
c -1.07902886700693 -2.02423581933780 1.60716742673070
c -0.56924239245246 -1.68573827774683 2.86739354238330
o 1.09727652276186 -4.80421741427732 0.57959511025696
c 2.25204159394471 -4.47080125890860 -0.06982092986392
n 3.37662877992073 -4.38740348970842 0.62893790275035
c 4.43934608110388 -4.02385362024256 -0.09199166927721
c 4.38635002245443 -3.76990947562770 -1.45547091242006
n 3.26894848169643 -3.87672219162539 -2.17864427874239
c 2.19909045053396 -4.22523277676832 -1.47386193301480
c 5.83839780772906 -3.79186402207293 0.38765319522112
n 6.54785766401166 -3.39400239943233 -0.76117210445405
c 5.74946607397359 -3.35703356805395 -1.92067704787405
c 7.94668235451022 -2.94748380944636 -0.73398817171600
c -1.08227771471869 -0.53909990756549 3.73169659498326
c -2.60130052910723 -0.50739159513942 4.05651327888508
c -3.64717528968957 -0.45231421563290 2.94014095086502
c -5.09127150706556 -0.40203444085635 3.46570435467461
c -1.15733723988235 -3.52746689079022 -0.50317577889349
c -2.68802244190360 -3.81299748451094 -0.55368515609446
c -3.67861631163737 -2.78094237474570 -0.00218540874384
c -5.12787355481826 -3.00872883565057 -0.45417143893628
o 6.14293266852724 -3.04786445847235 -3.02686899693006
o 1.00166199729024 -4.35870662223301 -2.11571627935154
c 0.37292597046029 -3.13990735453828 -2.47330936690828
c 0.80565202160021 -2.46600702102395 -3.60570823538031
c 0.17771919851455 -1.26977735456152 -3.93799592939648
c -0.84760878199862 -0.72020659430064 -3.15543388967783
c -1.22245805009546 -1.43725697510599 -2.01347390155345
c -0.66934969192112 -2.67186271046314 -1.66528315699044
o 6.31485491881836 -3.90119282092242 1.49958002043269
o 0.58609964842195 -0.59160716215633 -5.10249904110685
c 1.83128751551017 -0.00267227649115 -5.02538370693111
n 2.89969772586810 -0.72144853601263 -5.21505529065218
c 4.10881958663635 -0.08556044301039 -5.09695958453879
c 4.17157744735177 1.30745424806578 -4.77404176341438
n 3.02326975601497 2.03347433859130 -4.59892512901794
c 1.89573783316745 1.39684900124402 -4.72528390425332
c 5.42634688409274 1.93296469203669 -4.61155548940338
c 6.57873120716700 1.19167683995332 -4.77512823857703
c 6.51756393984964 -0.18329285701894 -5.09564322860451
c 5.30365959299724 -0.81971838297830 -5.25308937041359
c -1.44794790767749 0.63075089530576 -3.52945769609606
c -2.99932180101968 0.70399913657327 -3.62251570444398
c -3.88696333621527 0.15699096288702 -2.49778116981453
c -5.38347977546463 0.41381726604609 -2.73419141883164
o 0.70592186080272 2.07214810226427 -4.57668904241052
c -0.96232011367155 3.61981168234790 0.67181686335162
c -2.47006634093572 3.99562164161321 0.75809114932610
c -3.53305144134811 2.92282389769350 1.01855975879910
c -4.96950816361309 3.45011141477820 0.87298106782987
h 2.13477028475247 2.83228118208289 4.09973894088981
h 5.85161491324376 1.60534351809404 5.00337367149380
h 7.96706791809632 0.32266881673455 4.71626035212888
h 7.90107102738810 -2.11959592254505 4.26961026372279
h 5.71912475238527 -3.30854980003917 4.10283884215047
h 1.96011266470107 -3.99640927040320 2.95283869678229
h -1.88151050871653 -1.42575599964609 1.19922978977302
h 1.61633663271764 -2.85094449562787 -4.21153542848748
h -1.96228886691734 -1.00381195385640 -1.35540582017863
h 5.23687203649915 -1.88042274273684 -5.46611776462421
h 7.43718399937821 -0.75010448956991 -5.20592086552922
h 7.54531284545734 1.66969911567651 -4.64676285167025
h 5.45365289441485 2.98112222139746 -4.33561430022736
h -2.01771373005706 1.61673947055760 -0.97343466525624
h 1.88076358572913 3.87129209227857 -3.02822380346255
h 8.62866659446505 3.33633243408240 -0.53974348913076
h 8.65235106211694 3.02966736936483 1.21976491048072
h 7.81941777595418 0.78238857902691 2.07986376111137
h 7.73892679288808 -1.65376593319824 1.65037214787026
h 8.33134670615049 -0.93791239841676 -2.54080370259607
h 8.41904429863649 1.50528043265135 -2.10691667480990
h 8.37927303195947 -3.20552763786925 -1.70288718390511
h 8.43972340825150 -3.52053182754464 0.05489252780011
h -1.78343530863378 1.13212458406971 1.61036656210652
h -0.62296577009335 -0.71163921012891 4.70501117712486
h -0.70331390695740 -4.50177901520748 -0.68471207073853
h -1.11228257781638 0.81188730603066 -4.55113038423363
h -0.45011864181274 4.57588813381363 0.78234206445698
h -2.73993359106702 0.34931120459687 4.72690701485115
h -2.80567179471297 -1.40322105078965 4.65870933099995
h -2.69762646544499 4.51667144094696 -0.17880719241086
h -2.56407721328616 4.74380993509981 1.55605237065155
h -3.24953346688891 1.76090823298561 -3.78538329868447
h -3.27147942558178 0.17947564133723 -4.54595092194764
h -2.92273535216034 -4.00463550741547 -1.60927030864758
h -2.85074453040322 -4.76004088205104 -0.02608096539669
h -3.48666142080591 0.41568682219582 2.29235255104494
h -3.55112824619918 -1.34014774653360 2.31277382155125
h -3.39111014905045 -1.76709813708949 -0.29807891401641
h -3.64785906290003 -2.80851865661298 1.09226637532433
h -3.61023797864591 0.59889098038233 -1.53255152939572
h -3.74015287971765 -0.92365442265477 -2.40537923981734
h -3.41506021413105 2.06887292576374 0.33876176427071
h -3.40535014093661 2.53651943865485 2.03474677498776
c -5.44728335215598 0.88504208227295 4.22063538560095
h -5.27036434065668 -1.26645728949284 4.12144726789952
h -5.76691245545254 -0.52026452723603 2.60941847498256
h -5.17224578238627 -3.00896737032171 -1.55262982099566
h -5.72542513100634 -2.15130023195719 -0.12125226918210
c -5.75650439661780 -4.30150180090046 0.07857302006112
h -5.55065669913035 1.48404783367845 -2.91883186858591
h -5.92001775707979 0.17057965378140 -1.80927247272755
c -5.98060937913031 -0.39570874120278 -3.89196473307261
c -5.34825168966568 3.84337813137344 -0.56058278888965
h -5.11249202322937 4.31354540276743 1.53843439149386
h -5.65394602736898 2.67005154679501 1.22729791799161
c -6.92546870917861 0.96725636484544 4.63425428830016
h -4.82415568103150 0.96689029386271 5.11929105057685
h -5.20077721837629 1.75282841703204 3.59232384361513
c -6.82902264442812 4.21953916055883 -0.73043256135116
h -4.73034043776981 4.68905566098494 -0.88543486067074
h -5.10926886368445 3.00910894628575 -1.23463916559773
c -7.50223117499700 -0.23123906973084 -4.03479441108764
h -5.50142988180235 -0.09969695143548 -4.83302241197078
h -5.74548357025864 -1.45998441450114 -3.74411745844926
c -7.24689280506881 -4.44645603878952 -0.26857170419614
h -5.21077033216198 -5.16572879184365 -0.31983280556524
h -5.63665994614686 -4.33401897180558 1.17173284532821
h -7.57942001490359 -5.45359264763845 0.01238375983702
c -8.14559598290850 -3.41381372409294 0.42262093250012
h -7.37209329605866 -4.37281569509519 -1.35778203138640
h -7.05708968800194 1.82217736834478 5.30938049601300
c -7.89151289054010 1.11429063504506 3.45281922784794
h -7.18692480121558 0.07195376167734 5.21482144597385
h -6.97008209693050 4.65314070761179 -1.72854938952060
c -7.79335909515301 3.03927936194459 -0.56171419611882
h -7.08443474541082 5.01055808827881 -0.01201574650830
h -7.82280844082116 -0.70715312397930 -4.96997636643636
c -8.30116608212527 -0.83138246307849 -2.87184734898662
h -7.74162180435748 0.83654579916421 -4.13412937789921
h -8.92755364764161 1.19419794644314 3.79829770943816
h -7.66141450261041 2.01747534752825 2.87535710768182
h -7.83655496045904 0.25850067240001 2.77136642844750
h -8.83096054878062 3.35531945358120 -0.71248569988005
h -7.57374190750332 2.25120877447541 -1.29061686974742
h -7.72622993497427 2.59695112271444 0.43750392025925
h -9.37824384804876 -0.72575189801229 -3.03865415616275
h -8.08170618298207 -1.89967354971953 -2.75960765187278
h -8.06719475054535 -0.34178642018335 -1.92067630342755
h -9.19957666211576 -3.58515772937543 0.18000546440960
h -8.03742959572802 -3.47204443143798 1.51247193713215
h -7.90109193347750 -2.39138634638399 0.11665709796708
c 3.97249510502596 0.26377453863034 1.25069176194282
c 4.56192456823186 0.17616455603539 -1.06151426891841
c 3.15294253242445 -0.02988489031650 -1.59494728769290
c 2.47533303576531 0.07527056595605 1.05940021548851
s 2.10051285505804 -0.93121823679907 -0.41087275047649
o 4.57650381684481 0.94795469694768 0.14571720379253
h 2.04409283813692 -0.46708024189324 1.90391655154402
h 3.17557419127367 -0.64820831876500 -2.49590832096544
h 2.69051098056123 0.93233081547871 -1.83368500095983
h 1.96907058911558 1.04156562848678 0.97671822477150
h 4.46657602299574 -0.70840817177034 1.39639805939252
h 5.04907795060772 -0.79123091780441 -0.87595804984907
h 5.16179659701881 0.74176187108895 -1.77931912190915
h 4.16515436501534 0.89496495752081 2.12241170665632
