# Supplementary material for: Benchmarking Nanoscale Noncovalent Complexes at the Two-Hundred-Atom Scale with Converged Local CCSD(T)
Source: J Phys Chem A. 2026 May 23;130(22):4136–51. doi: 10.1021/acs.jpca.6c01097 (PMC13244456; doi:10.1021/acs.jpca.6c01097)
Supplement: Supplementary file 2 [file jp6c01097_si_002.zip › vL27-xyz/S12L-3a.xyz]

126
DLPNO-CCSD(T1)/CBS (VeryTightPNO, 7/8 CPS extrapolation) = -38.72 kcal/mol
O 0.97308 4.02954 0.0217295
O 5.22815 4.29842 0.552128
O 5.45575 2.88709 -1.50101
H 5.65505 3.42846 -0.659148
O 1.63081 1.39764 -3.81619
H 0.641777 1.28789 -3.6313
O -0.854237 1.1328 -3.02371
O -3.63485 3.01805 0.378439
O 0.942033 -4.12459 -0.0116494
O 5.22754 -4.12313 -0.192359
O 5.19973 -2.75944 1.90676
H 5.49908 -3.28736 1.08741
O 1.10371 -1.43164 3.83099
H 0.133815 -1.37347 3.54795
O -1.31349 -1.31155 2.81291
O -3.6548 -3.37232 -0.810559
N -4.55234 1.09449 -0.996954
H -4.54061 1.90827 -0.330855
N -4.76648 -1.44231 0.391441
H -4.65209 -2.26565 -0.254392
C 1.94343 3.43057 -0.804159
C 3.32616 3.54267 -0.603059
C 4.12215 2.86754 -1.60097
C 3.56741 2.16745 -2.68706
C 2.17003 2.08919 -2.79642
C 1.35712 2.72416 -1.8351
C -0.126111 3.02723 -1.80687
C -1.12764 1.90764 -2.07828
C -2.35501 1.9171 -1.32846
C -2.54309 2.903 -0.243902
C -1.40414 3.67786 0.239835
H -1.50882 4.16768 1.20106
C -0.251206 3.62021 -0.443296
C 3.98049 4.2905 0.464251
C 3.1843 5.0819 1.47208
H 3.87935 5.54191 2.17505
H 2.48024 4.43974 2.00741
H 2.58976 5.85327 0.971672
C 4.46756 1.52722 -3.70895
H 5.36533 1.12239 -3.2358
H 4.80239 2.26576 -4.4479
H 3.93824 0.73688 -4.24431
C -0.452882 4.13306 -2.8736
H -1.49937 4.43913 -2.7895
H -0.267281 3.72575 -3.87039
H 0.194682 4.99777 -2.70997
C -3.38273 0.958244 -1.6168
C -3.1645 -0.178108 -2.56828
H -3.99604 -0.880621 -2.56378
H -2.24952 -0.710349 -2.30252
H -3.00751 0.205205 -3.58018
C -5.75187 0.273907 -1.07838
H -5.66806 -0.412219 -1.92465
C -6.98158 1.17206 -1.28346
H -7.04056 1.88831 -0.452624
H -6.84506 1.75438 -2.20071
C -8.26665 0.338209 -1.34828
H -8.2351 -0.308123 -2.23604
H -9.1297 1.00136 -1.46933
C 1.79602 -3.47278 0.893764
C 3.19589 -3.51421 0.818719
C 3.86253 -2.79493 1.87847
C 3.17611 -2.10676 2.89514
C 1.76971 -2.10393 2.87704
C 1.08106 -2.79429 1.86046
C -0.375602 -3.18416 1.70563
C -1.45946 -2.12218 1.86763
C -2.6118 -2.20948 1.01188
C -2.63745 -3.19826 -0.0865579
C -1.4155 -3.90554 -0.454718
H -1.3918 -4.38386 -1.4265
C -0.344065 -3.78618 0.339792
C 3.97532 -4.19529 -0.20265
C 3.31724 -5.00249 -1.29459
H 4.09512 -5.37958 -1.95884
H 2.60356 -4.39774 -1.86055
H 2.75163 -5.83608 -0.864945
C 3.94191 -1.40977 3.98733
H 4.83363 -0.921509 3.58813
H 4.27649 -2.12992 4.74419
H 3.30841 -0.67225 4.48275
C -0.730555 -4.29856 2.75281
H -0.656983 -3.8751 3.75747
H -0.0231534 -5.12593 2.65751
H -1.74633 -4.6658 2.58196
C -3.69133 -1.28176 1.15964
C -3.63837 -0.144589 2.13634
H -4.52879 0.479375 2.09031
H -2.76622 0.478911 1.93536
H -3.50566 -0.529009 3.14982
C -5.91877 -0.573127 0.212212
H -6.00051 0.113523 1.05877
C -7.19977 -1.41584 0.129546
H -7.29884 -1.99956 1.05067
H -7.10014 -2.13255 -0.697066
C -8.42932 -0.527768 -0.0934826
H -9.32506 -1.15256 -0.174141
H -8.57207 0.120997 0.781544
O -0.414833 3.09588 4.5801
O 1.71158 3.28078 5.07199
O 5.17349 0.976866 1.70342
O 6.43793 -1.69246 -2.69357
O 4.79526 -2.68408 -3.75289
O 0.35106 -1.81533 -2.70476
O -0.274513 -0.958943 -0.804536
N 0.781983 2.87399 4.37038
N 5.24923 -1.95829 -2.86447
N 0.591462 -1.25244 -1.63732
C 1.72805 0.560413 0.920866
C 0.398007 0.849016 1.22788
H -0.410345 0.499407 0.608629
C 0.108054 1.60426 2.36541
H -0.915482 1.83412 2.63125
C 1.13088 2.06938 3.18199
C 2.47299 1.8149 2.90467
H 3.26549 2.18816 3.54271
C 2.74257 1.07138 1.77248
C 4.07956 0.70101 1.24569
C 3.7963 -0.0885377 0.0118076
C 4.74912 -0.641299 -0.821254
H 5.80777 -0.526154 -0.621521
C 4.28243 -1.34806 -1.92534
C 2.93074 -1.50064 -2.17638
H 2.59319 -2.0513 -3.04376
C 1.99208 -0.945089 -1.30326
C 2.39299 -0.197405 -0.181041
