# Supplementary material for: Benchmarking Nanoscale Noncovalent Complexes at the Two-Hundred-Atom Scale with Converged Local CCSD(T)
Source: J Phys Chem A. 2026 May 23;130(22):4136–51. doi: 10.1021/acs.jpca.6c01097 (PMC13244456; doi:10.1021/acs.jpca.6c01097)
Supplement: Supplementary file 2 [file jp6c01097_si_002.zip › vL27-xyz/S30L-6.xyz]

92
DLPNO-CCSD(T1)/CBS (VeryTightPNO, 7/8 CPS extrapolation) = -29.03 kcal/mol
C -0.10593389233075 -4.16712216736640 -1.10732856745899
C 0.07433928076535 -4.12152350583622 1.27034097703206
C 0.63899570286324 -1.31134494334798 3.50544425104274
C 0.20134584838885 -3.37159131589032 2.54264100719914
C -0.22839501292770 -3.46585262262567 -2.40755548146204
C -0.64907835116440 -1.44057210470857 -3.44887947810981
C -0.01670401362597 -6.08215192188258 0.11866397095028
C 1.03690646394709 0.10829636986680 3.28746496062989
C 2.28462852465964 0.39168405004863 2.68995093649711
C 0.15613142560631 1.15629151786670 3.64303600861824
C -1.03499669509886 -0.01017377664317 -3.28700946276403
C -0.14646149310317 1.01529544211418 -3.68615720521145
C -2.28030762758624 0.30750624204823 -2.70165632357905
C 2.67412422824813 1.76757244961816 2.47924851325114
C -2.65952471686459 1.69393289566790 -2.54963671975313
C 0.56052827630493 2.52784418968835 3.43161155270240
C -0.54069300304862 2.39749020895917 -3.53325323566867
C -0.01695729794767 -3.42711402606590 0.06783629984854
C -1.78783985501261 2.69794583859559 -2.98234775855892
C 1.80967730781660 2.79539859721241 2.86834160558841
C -0.47970162370542 -2.02027495687385 -4.71487127406424
C 0.46544720527741 -1.84051568205470 4.79273844973590
C -3.19187954130601 -0.68832597839906 -2.23582429219031
C 3.18907222502864 -0.62984742879076 2.26759897392550
C 1.16493058219533 0.74607494607240 -4.17549413997801
C -1.15708724242045 0.91774717918193 4.14315947362352
C 0.03308631350664 -3.98292928977002 3.78847379784708
C -0.06488930500319 -4.12598114966329 -3.62887932853078
C -3.90390799006000 2.01142277146236 -1.93384754266219
C 3.92095570117818 2.04934204083034 1.85110789608642
C 0.37633166959675 3.42567891808581 -3.89943478362583
C -0.34897235949454 3.57737045109158 3.75348272475270
C 0.15882712893081 -3.19290496797428 4.92817457007692
C -0.18426553413355 -3.37931883460311 -4.79813778599036
C -4.37836748538464 -0.34205228506921 -1.63978550511002
C 4.37834940238702 -0.31803475396893 1.65831418804315
C 2.02352332997807 1.76722048221353 -4.50732274328886
C -4.73957011609501 1.02147974461166 -1.48158705936626
C -2.00817535405218 1.95833837017018 4.43099531107256
C 4.74967504073206 1.03488276405070 1.44254545234653
C -1.60034240279329 3.30484428132578 4.24333653918061
C 1.62542985035355 3.12338886707348 -4.37746781000740
N -0.51131124013664 -2.15278275711380 -2.32152873093388
N 0.49458796024980 -2.06510460961483 2.40617457089155
N 0.05585045345805 -5.46957763763601 1.30660182036833
N -0.08769205584059 -5.51556814430705 -1.09195873867703
H -2.92576161707060 -1.73334684672798 -2.33743433312032
H -0.01857990503235 -2.34916491319038 0.04618980756631
H 1.49882282951604 -0.28335040627356 -4.25177379131149
H 2.91542416253409 -1.66764596907284 2.41370338620766
H -1.49854519135474 -0.10502757293806 4.26306173347673
H -5.04250660416679 -1.11624671564957 -1.26907750017969
H -2.07815848080631 3.73939937729532 -2.86076129856878
H 2.10748797640205 3.82856026081703 2.70234647608291
H -0.18903110670861 -5.04308575346796 3.83775442625309
H 0.14895343731794 -5.18893804773499 -3.63723621886716
H -0.59563701666865 -1.41365310448806 -5.60752946874822
H -5.67590021586014 1.27692335645679 -0.99465641402844
H 0.58692623858956 -1.20106958643620 5.66142088339355
H 4.19411935326667 3.08802206440100 1.68453923797000
H -4.16974413854351 3.05823591167320 -1.81256483303679
H -0.03133774156193 4.60344404261191 3.58590061872245
H 0.06647180420556 4.46027532028182 -3.77521428003977
H -0.01779363342419 -7.17018708095215 0.13961088355169
H 5.03674582710826 -1.11217190348794 1.32104436874919
H -3.01193088507592 1.74831975606580 4.78824105094172
H 3.02584663758970 1.53494179432211 -4.85468919443779
H 5.68870653935600 1.26243756583100 0.94704711522628
H -2.29329311562262 4.11113621437934 4.46093247245505
H 2.32398051645384 3.91458503433913 -4.62978954354481
H -0.05654623783390 -3.85236589562661 -5.76755582169645
H 0.02737557963254 -3.62726729050696 5.91503553550075
C 1.29494235619352 1.01581860310902 -0.59262356991192
C -1.29110821907300 1.05285192663699 0.55581762071694
C -0.61875015110712 -0.18550895323699 0.29688594840122
C 0.61524430291981 -0.20370791526038 -0.27121592746414
C -0.61955815655250 2.27656359326230 0.21786667997243
C 0.63267349625552 2.25912245375105 -0.31326172177830
C -2.57133730509351 1.06116099946227 1.12246320619066
C 2.57365473883532 0.98792555539308 -1.16220607091214
C 3.21219487777760 -0.23566225254351 -1.49090071427037
C -3.22140005607013 -0.14137907597240 1.50232990653337
C -3.27166232196031 2.27313645696397 1.34835483998227
C 3.28412437757996 2.18246610497437 -1.44203465599135
N 3.72312310582238 -1.24561194728204 -1.76618363694791
N -3.83279282201657 3.27940057425056 1.52172321781671
N 3.85444332339136 3.17505452785969 -1.65884452244921
N -3.74192242463689 -1.13423395651690 1.81871929217135
H -1.11805249448069 -1.11357233393324 0.55090001870435
H -1.12282916548938 3.21765936773368 0.41518041601494
H 1.14250433088887 3.18591276690221 -0.55622450601744
H 1.11072348223750 -1.14653986512513 -0.47261100359835
