# Supplementary material for: Benchmarking Nanoscale Noncovalent Complexes at the Two-Hundred-Atom Scale with Converged Local CCSD(T)
Source: J Phys Chem A. 2026 May 23;130(22):4136–51. doi: 10.1021/acs.jpca.6c01097 (PMC13244456; doi:10.1021/acs.jpca.6c01097)
Supplement: Supplementary file 2 [file jp6c01097_si_002.zip › vL27-xyz/S30L-5.xyz]

100
DLPNO-CCSD(T1)/CBS (VeryTightPNO, 7/8 CPS extrapolation) = -38.13 kcal/mol
C 2.34662111839078 -2.51669600471094 -3.32939587474753
C 3.70527007751794 -2.66661423154601 -1.38003588204996
C 3.26127662868050 -1.21731232877195 1.92482268786578
C 4.01468168324420 -2.28143834387586 0.01687082088929
C 1.17548658960457 -1.96608046326566 -4.05060181475923
C -0.80022917249110 -0.78029589042257 -3.86759755384610
C 4.16825282830131 -3.87751600753790 -3.25062905242374
C 2.13858061262112 -0.52530315661119 2.62924886621505
C 2.12577067489093 0.88236945929347 2.72116475318865
C 1.11682976019404 -1.29440509634430 3.22146891527766
C -1.80026498249092 -0.12794476922091 -2.96872973923935
C -1.81269880275612 1.27595361246949 -2.82782583186913
C -2.73134603750611 -0.92863019196869 -2.27642296575304
C 1.06899490213672 1.53660806194077 3.45941189856790
C -3.72516016498865 -0.29874047161136 -1.43839076664840
C 0.06348789403140 -0.63186500980210 3.95575237041772
C -2.81194465807439 1.89618739604855 -1.98757865888937
C 2.62010615726208 -2.08776750026397 -2.03283239001346
C -3.74103066208812 1.09396870720455 -1.31770150386412
C 0.06852072649829 0.76294354201057 4.05636202246911
C -0.99140592559148 -0.81377125075798 -5.25565165916781
C 4.48363831661576 -1.43705721788943 2.57441169823643
C -2.72647426859009 -2.35344947402554 -2.36381194277778
C 3.11851697144689 1.69661509886246 2.09665748262685
C -0.85325288244900 2.11691829206642 -3.46939467477095
C 1.07992108171213 -2.71817802942344 3.12194172590272
C 5.25359072826539 -2.56668592954972 0.59947900093502
C 1.04713257117056 -2.07255071164800 -5.43904865000611
C -4.65720798602087 -1.11934151201613 -0.73890772787471
C 1.07624174855127 2.95982814347932 3.55987231682496
C -2.81683094073377 3.31675886997599 -1.85488004951838
C -0.96112496095036 -1.42275273025526 4.55230671844974
C 5.48716695761871 -2.12912454874233 1.89974238477306
C -0.05581440322170 -1.47875211955786 -6.04583466903793
C -3.64037834247824 -3.10784664431136 -1.67129703384020
C 3.08402431025839 3.06322021935812 2.20937522361573
C -0.88640553358775 3.47849339584713 -3.30717027209316
C -4.61796641975191 -2.48629716108358 -0.84996827687314
C 0.07339375538525 -3.44268754232563 3.70931730206818
C 2.05769058686325 3.70289078877426 2.95763347205411
C -0.95895441996891 -2.78962201548525 4.43365483396448
C -1.88441613371851 4.08836589863976 -2.49757840159655
N 0.26214441777484 -1.34440454055191 -3.27934643387706
N 3.03298265153460 -1.62995623113924 0.67163005347683
N 4.50054293605349 -3.56826330367359 -1.99208869919794
N 3.13094144009243 -3.41563495237668 -3.95866043837776
H -1.97355702069179 -2.83926236638792 -2.97501798272452
H 2.03587617024762 -1.30604858938720 -1.56722161767082
H -0.07957856639028 1.65835956701110 -4.07667309108047
H 3.89724953847063 1.21599629672588 1.51340513780861
H 1.85486771494265 -3.22444135344899 2.55636836246807
H -3.60775288889809 -4.19114724429465 -1.73602440217313
H -4.48195842765383 1.56346342489747 -0.67538307985603
H -0.72324459890369 1.25913767678212 4.61454544044630
H 5.99625464646985 -3.11179047400066 0.02749206421383
H 1.80495528122706 -2.60409522607730 -6.00393953835492
H -1.86301037102865 -0.33699469904089 -5.69313079260725
H -5.32673775525778 -3.10136033773393 -0.30370871478760
H 4.62828884626259 -1.07936952879358 3.58909374327557
H 0.28138204776873 3.44224851884565 4.12315541240510
H -5.39682668252832 -0.63448060680964 -0.10670845591614
H -1.75111002785146 -0.91541174848234 5.10065415133620
H -3.57854433468313 3.77225963921391 -1.22708676204922
H 4.81274061322568 -4.59491239393159 -3.75511490194971
H 3.84160634205269 3.66729916833895 1.71880619443714
H 0.05283233515229 -4.52327542858299 3.60685304105946
H -0.14077654445414 4.10073496719395 -3.79343289999570
H 2.05147768286672 4.78610170644980 3.04026349016057
H -1.75068254580053 -3.37976193931378 4.88542606435369
H -1.89667300347464 5.16892162997310 -2.38634519477457
H -0.18657129947898 -1.53159943834699 -7.12297867371331
H 6.44005906897426 -2.32352308192847 2.38379873371123
C -0.01870718538805 2.27074132230069 0.13220039061480
C -0.40079333115330 -0.05846436346268 0.22287254921540
C -1.16386747572401 2.04515214027294 0.93263688416932
C -1.40347263532484 0.58556812373985 0.99478146395259
C -1.74739447039382 3.17253836983919 1.51801748606400
C -0.12472644249271 4.60734624005240 0.49038802040948
C -1.32390951454311 -2.16690717555853 0.76938217769602
C -1.22442768253441 4.45064850013109 1.31992775344723
C 0.50957893306757 0.95939839327727 -0.35892016980724
C -0.34707399817258 -1.43619772667653 0.09841961194808
C 0.50679915830128 3.52069950122215 -0.11639009324398
C -2.31890164605992 -1.56539082331254 1.54064625295977
C -2.36267551459353 -0.17716079461471 1.65822841735582
N -2.93615608891718 3.09873207162071 2.38629136316447
N 0.40121216489283 5.96461029267690 0.26809573464336
N -1.30542349187502 -3.63589612159773 0.66370936074004
O -3.85178312940634 2.34517963326622 2.04132399510904
O -2.94579652080317 3.81592429245056 3.38876378603473
O 1.39133972589121 6.07376681497502 -0.46127607543197
O -0.40683494260349 -4.15292560201021 -0.00501114043468
O -0.17748159554543 6.90336911316355 0.82447095832554
O -2.19284054665825 -4.26346613755986 1.25452176190937
O 1.48692710891119 0.80975230640626 -1.07233971008712
H -3.14420134140642 0.28242983975978 2.24679125868591
H -1.67362678888228 5.31020495581575 1.80117070369916
H -3.04717168060733 -2.19273301049351 2.03670191052215
H 1.37829848109805 3.65315456895307 -0.74550751809247
H 0.41364280109876 -1.93125896871264 -0.48673644629756
